# Supplementary material for: Internal evaluation of medical programs is more than housework: A scoping review
Source: PLoS One. 2024 Oct 25;19(10):e0305996. doi: 10.1371/journal.pone.0305996 (PMC11508059; doi:10.1371/journal.pone.0305996)
Supplement: S3 File — (CSV) [file pone.0305996.s003.csv]

Covidence #	Study ID	Title		Study ID	Title	Publication year	Country in which the study conducted	Aim of study	Study design	Possible conflicts of interest for study authors	Population description	Inclusion criteria	Other:	Exclusion criteria	Summary of concept/ theory paper	If article describes utility of evaluation/framework: what are the key uses of evaluation/ framework discussed?	If article describes framework development: what is the methodology of development, rubrics/ framework components used and reasons?	If article describes framework implementation: what is the implemented framework? where was it implemented? Results of implementation?	If article describes evaluation of framework : how was it evaluated? results of evaluation?	Is it based on an underlying model e.g. I-P-O and if so, what model has been adopted?	What question has been asked? – is it theoretical, descriptive, evaluative?	What aspects of program were evaluated?		Cost, time factor, cognitive burden on academic staff considered?	Has it been cited?	Any evidence of implementation?	What recommendations do the authors make for implementation?	What are the program issues &/ or strengths identified?	Other interesting extracts
2218	Wilkinson 2015	Medical school benchmarking - from tools to programmes	Melanie Forbes	Wilkinson 2015	Medical school benchmarking – From tools to programmes	2015	Australia	This article therefore aims to develop and apply a conceptual model to selected benchmarking activities of medical schools.	Text/opinion paper	The authors declare no conflicts of interests.	In this article, we refer to benchmarking as it applies to medical school performance and we refer to assessment as it applies to student performance.	medical program evaluation ; whole program evaluation			Medical schools should benchmark their performance on a range of educational activities to ensure quality improvement and to assure stakeholders that standards are being met. Although benchmarking potentially has positive benefits, it could also result in perverse incentives with unforeseen and detrimental effects on learning if it is undertaken using only a few selected assessment tools.	We suggest that, as assessment has done, benchmarking should move towards a programmatic approach with a dominant focus on formative purposes and improvement. This would foster quality improvement and sharing of good practice by focussing on areas (1) that are of value to all medical schools and (2) about which there is insufficient existing information. Benchmarking should be informative with fu…	To better anticipate unwanted consequences, the purpose, validity, reliability, acceptability and impact of any proposed benchmarking activity can be examined with the following questions: 1. What is the purpose? 2. What are the attributes of value? 3. What are the best tools to assess the attributes of value? 4. What happens to the results? 5. What is the likely ‘‘institutional impact’’ of the r…	N/A	N/A	Both assessment and benchmarking are processes by which information about performance is collected and judged against standards which, in turn, have high-stakes consequences. Assessment was originally strongly based on ‘‘testing’’ with an emphasis on the psychometric properties of individual tools, thereby focusing more on easy to measure capabilities and the quantitative and reliable measurement…	Theoretical	Whole program	A clear statement of purpose The choice of tools should also be compared against desirable measures of reliability (reproducibility with which they provide information), validity (how well they measure what we want them to measure) and feasibility	No	9	No		In applying these considerations to the benchmarking of medical schools, which can be regarded as a form of ‘‘assessment’’ of a school’s performance, three areas of potential confusion should be highlighted: (1) Student assessment data can be a source of data for benchmarking, but only if these data were designed for, and are interpreted in terms of, comparisons between different cohorts of stude…	To support this, informative benchmarking among medical schools is essential, but it may also result in unforeseen and unwanted effects. This has been partially captured in Goodhart’s law, most often stated as: ‘‘When a measure becomes a target, it ceases to be a good measure’’(Goodhart 1981).	We suggest that, as assessment has done, benchmarking should move towards a programmatic approach with a dominant focus on formative purposes and improvement. This would foster quality improvement and sharing of good practice by focussing on areas (1) that are of value to all medical schools and (2) about which there is insufficient existing information. Benchmarking should be informative with fu…
2132	Toosi 2021	Context, Input, Process, and Product Evaluation Model in medical education: A systematic review	Jessica Stokes-Parish	2132	Context, Input, Process, and Product Evaluation Model in medical education: A systematic review	2021	Other: Iran	a systematic review to study the scope and manner of research on the application of the CIPP evaluation model in medical sciences	Systematic review		Faculty and students	involves methodological studies on development/implementation or validation of an evaluation framework			Systematic review of the CIPP model				Minimal comprehensive evaluation of CIPP model in included studies - majority quantitative surveys.	CIPP	How are people using CIPP	context/input/process/product		included in CIPP, but not discussed in paper	no	na	Formative evaluation of CIPP is needed, holistic approach of CIPP required. Broad group of stakeholders required as opposed to single group.			This study summarised the literature reporting on CIPP in health sciences curriculum evaluation. It is a very poorly written study, and difficult to study. They provide little context about the CIPP and it's use. But they do discuss how the CIPP model favours quantitative surveys to evaluate, which does not take into account holistic program evaluation strategies.
2081		Prudentia: A Medical School's Solution to Curriculum Mapping and Curriculum Management	Jo Bishop	#2081	Prudentia: A medical school’s solution to curriculum mapping and curriculum management	2015	Australia	to develop a curriculum mapping software to support curriuclum management	Text/opinion paper; Other	no	medical school				the author describes how a curriculum mapping software was developed - no evaluation or framework described										15					the author and colleagues developed a curriculum mapping software and utilised a curriculum framework to underpin its development
2078	Stalmeijer 2022	Continuous enhancement of educational quality - fostering a quality culture: AMEE Guide No. 147	Jessica Stokes-Parish	2078	Continuous enhancement of educational quality – fostering a quality culture: AMEE Guide No. 147	2022	Other: Netherlands		Text/opinion paper; Discussion on evaluation/education theory; Other: AMEE guide	NA	NA	whole program evaluation			This paper describes a framework for program evaluation - "quality culture". They propose a series of elements that should be considered, and explore purpose of evaluation, stakeholders and more	To provide continuous improvement of education to foster a quality culture	Internal Quality Assurance model, expert consensus	No implementation discussed	No evaluation provided	Internal quality assurance (IQA)	Theoretical	Organisational culture, curriculum, stakeholder feedback, learning environment,	na	na	No	No				Programmatic evaluation is complex and time consuming. Strong leadership that fosters quality culture is necessary. Must engage stakeholders. Must define what objectives are.
2000	Schmidmaier 2010	Using the Progress Test Medizin (PTM) for evaluation of the Medical Curriculum Munich (MeCuM)	Lucy Grant	Schmidmaier 2010	Using the Progress Test Medizin(PTM)for evaluation of the Medical Curriculum Munich(MeCuM)	2010	Other: Germany	clinical part of the Medical Curriculum evaluated via Medicine Progress Test with respect to retention of knowledge in internal medicine; data could be used to also evaluate the curriculum itself.	Qualitative research; Other: administration of MPT test at intervals during internal medicine rotations followed by student questionnaire rating the test	none declared	1065 students from Charite Medical School Berlin 2009/10	particular domain/subject area evaluation?			Qualitative research; Other: administration of MPT test at intervals during internal medicine rotations followed by student questionnaire rating the test										15 times as per Google scholar		cross-sectional analysis of the MPT done repeatedly could help evaluate curriculum changes when they occur			the MPT could both evaluate retention of knowledge and assess curriculum strengths and weaknesses
1983	Santen 2019	Developing Comprehensive Strategies to Evaluate Medical School Curricula	Jessica Stokes-Parish	1983	Developing Comprehensive Strategies to Evaluate Medical School Curricula	2019	United States		Text/opinion paper		na	medical program evaluation ; whole program evaluation			Multiple concepts suggested: outcomes, benchmarking to national standards, program metrics (eg attrition), learning environment, student performance, student satisfaction.		na	na	na	Kirkpatricks theory is used to inform the model	na	na	na	na		na				A series of suggested elements that should be considered in programmatic evaluation (as detailed above)
1955	Rooholamini 2017	Program evaluation of an Integrated Basic Science Medical Curriculum in Shiraz Medical School, Using CIPP Evaluation Model	matthew links	PMID: 28761888	Program evaluation of an integrated basic science medical curriculum in Shiraz Medical School, using CIPP evaluation model	2017	Other: Iran	Evaluate basic science medical curriculum	Qualitative research	nil identified	Basic science medicine curriculum	medical program evaluation ; particular domain/subject area evaluation?			Evaluate biomedical science program by CIPP model	evaluation of existing program	NA	CIPP, Iran, high levels of satisfaction, areas identified for improvement , improved integration	Reflection; seen as a positive process	CIPP	descriptive	satisfaction, qualitative views of faculty and students about strengths and weaknesses	compared with previous curriculum	no	6 (pubmed)	NA	faculty support and communication required	lack of cadavers, cognitive overload	One of the limitations of our study was that data were collected based on the student and faculties’ viewpoint that may not show a precise description of situation	CIPP feasible. Program doing ok but can be improved.
1780	Mirzazadeh 2016	Undergraduate medical education programme renewal: a longitudinal context, input, process and product evaluation study	matthew links	10.1007/s40037-015-0243-3	Undergraduate medical education programme renewal: a longitudinal context, input, process and product evaluation study	2016	Other: Iran	To utilise CIPP model in revising undergraduate medical program	Qualitative research	nil declared	Undergraduate medical program	medical program evaluation			Describes a very comprehensive implementation of the CIPP model in designing, implementing and evaluating a new program.	designing, implementing and evaluating a new program		Implemented framework anon clinical curriculum that is vertically integrated and PBL based. A clinical component that is competency based. Implemented in Iran. Results 53-56% of students satisfied or very satisfied. Exam outcomes and DREEM stable.	Evaluation of the program by DREEM and national exam results. Evaluation of the framework by reflection on experience. Result feasible, useful but managing stakeholder reactions and evaluation burden a problem. Ability of process to adapt to context seen as strength. The inability of the porcess to deal with unexpected evaluation or unintended outcomes a problem.	CIPP	Descriptive	knowledge, satisfaction, learning environment	NA	yes	10 (web of science)	NA	Needs a lot of administrative support and expertise	Contextually appropriate implementation	Applying the CIPP evaluation model is a time-consuming and demanding task which needs full administrative sup-port and leadership stability. We faced the challenge of four changes in medical school dean during the reform process	hard work but it works
1513	Henry 2002	A Strategy for Developing Educational Evaluations for Learner, Course, and Institutional Goals	Mark Morgan	1513	A Strategy for Developing Educational Evaluations for Learner, Course, and Institutional Goals	2002	United States	To describe evaluation of the institution's mission statement using graduate outcomes	Text/opinion paper	Yes - authors work for the institution	Medical students at Michigan State University	medical program evaluation ; whole program evaluation ; describes utility/steps/ frameworks/guidelines in medical program evaluation; describes steps/frameworks/guidelines related to evaluation of the whole program/domain via major stakeholder perspective (e.g. student, academic staff)			Program evaluation against institutional mission can be achieved by analysis of graduate outcomes.	N/A	N/A	N/A	Not evaluated	N/A	How to evaluate whole of program beyond cognitive achievements of students	Graduate outcomes	not measured - opinion	No	About 4 research articles		Long list of stakeholder engagement strategies			To evaluate core mission, it is necessary to look at graduate outcomes
1484	Gulpinar 2018	To evaluate the design/change process and outcomes of the National Core Curriculum-2014 (NCC-2014) for Undergraduate Medical Education	Helen Houghton	Gulpinar 2018	Evaluation of the undergraduate medical education national core curriculum 2014: National frame of medical education in Turkey	2018	Other: Turkey	To evaluate the design/change process and outcomes of the National Core Curriculum-2014 (NCC-2014) for Undergraduate Medical Education	Other: Qualitative analysis	None	Academic members from 16 medical faculties	medical program evaluation ; whole program evaluation ; particular domain/subject area evaluation? ; describes utility/steps/ frameworks/guidelines in medical program evaluation; describes steps/frameworks/guidelines related to evaluation of the whole program/domain via major stakeholder perspective (e.g. student, academic staff)			This paper aimed to look at a new national framework for undergraduate medical education. The study aims to evaluate the design/change process and outcomes of the National Core Curriculum-2014 for undergraduate medical education in Turkey. The two main purposes of this study were to 1) evaluate how functional the outcomes of the NCC-2014 were and 2) analyze the design change process with regard t…	The NCC-14 was developed in the framework of four fundamental components. Considering bio-psychosocial/cultural perspective, outcome-based and task-based education.	An expert working group was formed with a process of evaluation meetings and workshops. The design/change process and outcomes of the NCC-2014 were evaluated by thematic analysis to identify common themes and categorisations.	A national framework to constitute guidance to medical schools and identify their educational outcomes were formed. The framework will form a basis for all medical schools in Turkey.	The framework was evaluated by an expert group. In general the national framework was reported positively.A problem was observed relating to the the conflict between outcome-based and task-based approaches with the new framework there needs to be new planning to ensure no weakening to the change process.		evaluate the design/change process and outcomes of the NCC-2014 for Undergraduate Medical Education	four components	Reflection of change		cited by 4	Yes, The constructed program was published into a handbook for all partners related with medical education and was implemented by the decision of the Council of Higher Education.			The experiences during the process have shown that planning the change process effectively is one of the first and most important steps. Weaknesses pointed to the need to designate a clearer course of action.	Although the NCC-2014 is the first step towards the standardisation of medical education, further planning aimed at internalising the started change by all relevant institutions should be done.
1282	Colbert-Getz 2021	Times of Medical Education Crisis Require New Evaluation Approaches: Proof of Concept of a System-Based Program Evaluation Model	Joan Roehl	1282	Times of Medical Education Crisis Require New Evaluation Approaches: Proof of Concept of a System‑Based Program Evaluation Model	2021	United States	proof of concept for a systems-based evaluation model of the education impact of COVID-19	Methodological paper- framework implementation	None declared	students, course directors, faculty (at University of Utah School of Medicine during academic years 2019-2020)	medical program evaluation ; describes utility/steps/ frameworks/guidelines in medical program evaluation			Using systems thinking to evaluate the educational impact of COVID-19 to keep administrators informed and guide decision-making. The evaluation results suggest complex interactions between individuals and course level changes due to COVID-19.	inform future decision-making during the pandemic and in preparation for future acute crises	Systems thinking was used to create a model, identified three layers in the model, evaluation model was shared with education leaders, refined, and implemented	Implemented at The University of Utah School of Medicine	N/A	systems thinking	evaluating the educational impact of COVID-19 - evaluative	individuals (e.g., students, course directors, faculty), changes to instruction and assessment (e.g., shift to virtual lectures and OSCEs), and system level curricular changes (e.g., graduation requirements)	N/A	N/A	Cited by 1	"The evaluation model was [...] implemented 1 week later."	N/A	For both students and faculty, sense of community was endangered by online learning. No clear consensus on preference or perceived value of adaptations made by course directors.		using systems-thinking principles is helpful in designing evaluations of complex educational situations The evaluation results suggest complex interactions between individuals and course level changes due to COVID-19
1065	VanMelle 2019	A Core Components Framework for Evaluating Implementation of Competency-Based Medical Education Programs	Patricia Green	1065 van Melle	A Core Components Framework for Evaluating Implementation of Competency-Based Medical Education Programs	2019	Other: Canada > International Delphi participants	The purpose of this study was therefore to develop a common framework that allows the central question in implementation evaluation, “Has CBME been implemented as intended?” to be consistently applied across differing contexts	Methodological paper- framework implementation	Eric Holmboe receives royalties from Elsevier Publishers	CBME	medical program evaluation ; particular domain/subject area evaluation? ; describes utility/steps/ frameworks/guidelines in medical program evaluation				focused on identifying core components. Consistent with recent developments in program evaluation, where implementation is described as a developmental trajectory toward fidelity, identifying core components is presented as a step toward gaining a more sophisticated understanding of implementation.		Figure 2 The five core components of competency-based medical education: an organizing framework, from a Delphi study to produce a framework for evaluating implementation of competency-based medical education programs, 2015–2016.		, in an outcomes-based curriculum, constructive alignment requires teaching, learning, and assessment practices to be oriented toward learning outcomes	Theoretical	Competency based medical education			36 citations	CCF is being used to translate CBME into training in Taiwanese specialty medical education.	y, beyond assisting program evaluation efforts, this framework can also provide guidance to the adoption of CBME in any situation new to these concepts	The CBME CCF promotes clarity and consistency in evaluating program implementation.	The need for these studies to be theory based is also a recommendation stemming from our experience with PBL.60,61 This lesson learned parallels the call for more theory-driven efforts in the field of program evaluation.	Typically, implementation evaluation relies on the creation of a specific checklist of practices. Given the ongoing evolution and complexity of CBME, this work, however, focused on identifying core components.
1032	Johnson 2020	Teaching Public and Population Health in Medical Education: An Evaluation Framework	Melanie Forbes	Johnson 2020	Teaching Public and Population Health in Medical Education: An Evaluation Framework	2020	United States	In this article, we describe the development of a PPH educational program evaluation framework adapted from the New World Kirkpatrick Model, a training evaluation model used across disciplines in higher education. This framework is designed to help institutional leaders create a locally relevant evaluation strategy that they can use to optimize PPH curricular integration into medical education pr…	Methodological paper- framework development	This publication was supported under Cooperative Agreement Number 5NU36OE000004-05-00 from the Centers for Disease Control and Prevention, Center for Surveillance, Epidemiology, and Laboratory Services. Dr. Carney receives royalties from a textbook, Controversies in Public Health and Health Policy, Jones and Bartlett Learning, 2015. The other authors do not have any financial relationships to dis…	This article focuses on the educational opportunities and roles physicians may take related to PPH within medical schools, teaching hospitals, health systems, and communities. We define educational programs as all related didactic, experiential, required, and elective components of an institution’s undergraduate and graduate medical education (GME) curriculum.	particular domain/subject area evaluation? ; describes utility/steps/ frameworks/guidelines in medical program evaluation; describes steps/frameworks/guidelines related to evaluation of the whole program/domain via major stakeholder perspective (e.g. student, academic staff); involves methodological studies on development/implementation or validation of an evaluation framework			In this article, the authors present outcomes metrics and practical curricular or institutional illustrations at each Kirkpatrick training evaluation level to assist institutions with the measurement of (1) reaction to the PPH education content, (2) learning accomplished, (3) application of knowledge and skills to practice, and (4) outcomes achieved as a result of PPH education and practice. A fi…	One of the proposed projects was to develop measures to help institutions assess their overall efforts in PPH education and identify areas for further investment.	The Expert Panel developed the following 5 levels of evaluation to measure the outcomes of PPH curricular content in physician education: (1) reaction, (2) learning accomplished, (3) application of knowledge and skills to practice, (4) outcomes achieved as a result of PPH educational programs and practice, and (5) systemic change that improves outcomes for relevant stakeholders. The group identif…	N/A	N/A	Adapted from the New World Kirkpatrick Model The final evaluation framework, as presented and discussed in this article, is predicated on the 4-level New World Kirkpatrick Model that is recognized as a structure for evaluating training effectiveness. That framework specifies the following levels: (1) reaction, (2) learning, (3) behavior, and (4) results. Panel members added a fifth level, systems…	Theoretical The purpose of the framework is to assist medical faculty and educational leaders in developing locally relevant evaluations related to PPH educational programming at their institutions.	Public and Population health curricula	N/A	Future research should explore applying this framework to the assessment and evaluation of institutional and programmatic PPH curricula. Additional efforts should also capture the challenges associated with identifying and defining the resources necessary to apply the framework within an institution.	11	No	Educators should systematically apply this framework to identify gaps and seek opportunities for new or enhanced curriculum development across the continuum of medical education. In addition, medical curriculum leaders and deans should conduct a careful review of the physician skill set needed for current and future pandemics.	The framework as presented has some limitations. While the professional and demographic diversity of the Expert Panel’s members increases the framework’s validity, implementing the framework by accounting for context across a diverse set of institutions may affect ecologic validity. The methodology for developing this framework strengthens its content validity, but its construct validity has not …	Satisfaction surveys are common in the medical education literature. Although satisfaction surveys do not demonstrate curriculum effectiveness, having student support may help educators initiate curricular change and move toward higher-level outcomes assessments. Notably, learner and faculty input alone are insufficient. We want to emphasize the importance of community members’, local leaders’ an…	In 2015, the Association of American Medical Colleges established the Expert Panel on Public and Population Health in Medical Education, which convened 20 U.S. medical faculty members whose goal was to develop an evaluation framework adapted from the New World Kirkpatrick Model. Institutional leaders can use this framework to assess the effectiveness of PPH curricula for learners, faculty, and co…
957	Moore 2020	A Process and Rubric for a Group to Review the Quality of a Medical Education Course/Clerkship	Jessica Stokes-Parish	957	A Process and Rubric for a Group to Review the Quality of a Medical Education Course/Clerkship	2020	United States	(1) describe a review process for medical school courses and clerkships and (2) evaluate the effectiveness of that process.	Methodological paper- framework development		Academics	whole program evaluation ; describes utility/steps/ frameworks/guidelines in medical program evaluation; involves methodological studies on development/implementation or validation of an evaluation framework			This paper used program theory to inform the development of an evaluation of the evaluation process. The paper describes the steps of program evaluation and the stakeholders. A survey was used to gather perceptions of the evaluation process.		Individual-led rubric development (rubric = survey)	This approach involved course review which covered the following: Syllabus overview, % of instructional modalities, session objectives, assessment performance, grade distribution, student surveys	Self report survey of committee members - mostly positive, but low confidence that it triggered change.	Program theory loosely informed the rubric development	descriptive and evaluative	Syllabus overview, % of instructional modalities, session objectives, assessment performance, grade distribution, student surveys	self report measures	Time factor was considered	no		Consider including peer review, learning environment review, and positive outcomes.	Process doesn't evaluate quality of content. Omitted learning environment	Rubric used 3 point likert approach to rate course goals, content/delivery, assessment and student feedback. This included benchmarks such as "at least 80% of students rate the course quality and organisation as excellent or good). Committee still felt change was driven by student feedback.	This rubric marked and recommended an informed improvement strategy to curriculum leadership.
848	Ruhe 2013	The 2011 Program Evaluation Standards: A framework for quality in medical education programme evaluations	Jo Bishop	#848	The 2011 Program Evaluation Standards: a framework for quality in medical education programme evaluations	2013	Canada	Based on input from 400 stakeholders over 6 years, the2011 Program Evaluation Standards represents an in-depth analysis of values, meaning and measurement and their relationships in programme evaluation	Other: systematic meta-evaluation, that is, an evaluation of our evaluation studies of McGill University’s physicianship programme	none		whole program evaluation ; describes utility/steps/ frameworks/guidelines in medical program evaluation; describes steps/frameworks/guidelines related to evaluation of the whole program/domain via major stakeholder perspective (e.g. student, academic staff)			the group utilised The Program Evaluation Standards (third edition) and conducted a meta-evaluation of McGill's undergraduate physicianship programme using 400 stakeholders over 6 years. They recommend needs to be used as a reference document in all stages of evaluations of medical education programmes.	the authors share their insights from using the 2011 Program standards (third edition) to meta-evaluate the physicianship programme evaluations -see table 2 overview Yarbrough, D. B., Shulha, L. M., Hopson, R. K. & Caruthers, F. A. (2011) The Program Evaluation Standards:AGuide for Evaluators and Evaluation Users, 3rd edn. Thousand Oaks, CA: Sage.	their evaluations were guided by the CIPP model, McGill’s ethics review requirements and their Evaluation Planning Chart.	We adopted Stufflebeam’s (2003) Context-Input-Process-Product (CIPP) [10] model because of its prior successful application in the Office of Faculty Development [11]. CIPP is a comprehensive ‘roadmap’ that helps identify programme components and the values underpinning evaluations [2]. CIPP channelled our discussions on the programme’s conceptual foundation, clarified the curricular process and m…	meta-evaluation of McGill’s undergraduate physicianship programme using 400 stakeholders authors have summarised their Insights from using the standards (third edition) to meta-evaluate the physicianship programme evaluations		The primary purpose was to develop an in-depth understanding of the unfolding new curriculum process and to determine how well students internalized physicianship values, beliefs and concepts. A secondary objective was to demonstrate accountability to clinical teachers, thereby sustaining enthusiasm and ‘buy-in’ for curricular renewal over 4 years. Other purposes were to justify resource expendit…	they used the standards to review a set of innovative teaching modules rolled out sequentially throughout the undergraduate medical programme from 2005 to 2009.	authors reviewed 'their insights' of utilising the standard	400 stakeholders utilised over 6 years trade off discussed between propriety and feasibility.	3	reference to using CIPP	What is more, the CIPP Model enables practitioners to comprehend the curriculum better by focusing on simplification of ascertaining program constituents (Ruhe and Boudreau, 2012).			The group were evaluating a program and utilised a retrospective review – a meta-evaluation of the 2011 Program evaluation standards - their insights across Evaluation quality by balancing five attributes: utility, feasibility, propriety, accuracy and evaluation accountability will be useful
810	MacCarrick 2010	A practical guide to using the World Federation for Medical Education (WFME) standards. WFME 1: Mission and objectives	Sujani Gamage	MacCarrick 2010	A practical guide to using the World Federation for Medical Education (WFME) standards. WFME 1: mission and objectives	2010	Other: Ireland	Describe practical approaches to use WFME ME standards- WFME area 1-Mission & objectives	Text/opinion paper	None declared		medical program evaluation ; whole program evaluation	Description on how to use area 1 of WFME standards: Mission & objectives		1. The WFME standards provide a useful framework to consider all quality assurance activities in undergraduate medical education. 2. Statements of the medical school mission are an important way to express a medical schools’ educational philosophy and focus and a means to help the school differentiate itself from other programmes. 3. Defining the end point of the learning process is acritical fir…							Mission and objectives	The basic standard would be deemed to have been met if the school has a clearly defined and description of the outcomes and the educational process leading to a competent doctor fit to practice at a basic level, i.e. internship. The quality standard would be deemed to have been met if the school has a robust set of institutional objectives, which address aspects such as social responsibility, res…		10 citations		Commitment to any self-review process requires top-level support from within the medical school. Dedicated resources need to be identified to support the activity, which is ideally managed using a project management approach. Facilitate engagement by comprehensive communication strategy- faculty-students-key stakeholders such as regulatory bodies and teaching hospitals. A dedicated website/newsle…		A root and branch analysis of a medical curriculum beginning with a review of the school’s mission and objectives is ideally supported by a curriculum database. Electronic curriculum databases are typically organised by theme and also searchable by topics and keywords. Documenting the curriculum in such a format will assist curriculum planners, faculty and students. Such a tool is often requested…
769	Grant 2005	Pilot evaluation of the World Federation for Medical Education's global standards for basic medical education	Sujani Gamage	Grant 2005 #769	Pilot evaluation of the World Federation for Medical Education’s global standards for basic medical education	2005	Other:	To test the universality, value, comprehensiveness and ability of the WFME basic medical education standards to facilitate an in-depth, self-study within the medical school. The level of standards: 1. basic standards: represent a level of achievement that every medical school must meet. 2. quality development standards: those that represent the best practice for medical schools as determined by i…	Methodological paper- framework implementation; Other: WFME basic medical education standards were applied at 11 medical schools			medical program evaluation ; whole program evaluation						WFME basic medical education standards were developed in 2000 to support use of standards as a quality improvement tool. The paper presents results of a pilot study of implementation conducted in 11 medical schools in Bahrain, Colombia, Iran, Italy, Kazakhstan, Mexico, South Africa, Spain, Sri Lanka, Sweden and Venezuela.	Pilot site evaluation consisted of questions pertinent to the 36 basic and quality development standards. Schools were given the option of addressing a specific standard. The results showed an overall uptake of 95% at the basic level and an overall uptake of 90%at the quality development level. A total of 85% of pilot schools met all or most aspects of the basic standards and 64% met all or most …	The standards developed deal with the overall structure, process, contents, conditions⁄ environment and outcome	Need to check the detailed WFME framework	Area 1. Mission and objectives, Area 2. Educational programme and principles, Area 3. Assessment of educational outcomes, Area 4. Students, Area 5. Academic staff/faculty, Area 6. Educational resources, Area 7. Monitoring and evaluation of programmes and courses, Area 8. Governance and administration, Area 9. Continuous renewal of the medical school	WFME standards	No	16 on research gate	This paper. Ongoing pilot study in 24 other medical schools has shown similar results (look for the study)		A total of 85% of pilot schools met all or most aspects of the basic standards and 64% met all or most aspects of the quality development standards. The most prevalent reason given for not selecting a standard was that the school was not active in that area. The most troublesome standards were identified as 1. research: in terms of both the number of investigators and facilities and the relations…		WFME standards for basic medical education is applicable in a wide range of medical school settings to facilitate quality improvement.
767	Goldman 2012	Effecting curricular change through comprehensive course assessment: Using structure and process to change outcomes	Patricia Green	Goldman 767	Effecting Curricular Change Through Comprehensive Course Assessment: Using Structure and Process to Change Outcomes	2012	United States	Describe this innovative course review process and discuss its structural aspects including the information used. Provide generalizable process elements that may be useful to other medical schools seeking to improve course review practices	Methodological paper- framework implementation	None disclosed	Medical education	medical program evaluation ; whole program evaluation ; describes utility/steps/ frameworks/guidelines in medical program evaluation; describes steps/frameworks/guidelines related to evaluation of the whole program/domain via major stakeholder perspective (e.g. student, academic staff)				Faculty are experimenting with team-based learning and self-study “flex” lectures to better address course learning objectives. Learning assessment methods have improved, and many faculty now request formative feedback from students on their teaching. More clinical cases and faculty have been integrated into the preclinical courses; clerkship directors have embedded refreshers of preclinical mate…	a course review process grounded in educational theory and research, incorporating a broad range of information, and promoting reflection and learning among course directors, department chairs, and deans				Regardless of the breadth of information considered, limited information is available regarding how the process of considering the data should be designed and implemented for maximum effectiveness	a systematic course review process to promote curricular quality and improve individual instructional units of the undergraduate medical curriculum.	The consultants and task force members used materials from the education and medical literatures and their own prior experiences to develop the new course review process	The task force met approximately biweekly for six months. After six months of design work, the process was piloted	13	No	evaluation process includes a number of resources (e.g., information lists, the Guidelines for Course Review, committee structure and foci) that may be useful to other medical schools with minimal modifications.	Of greater value may be the applicability of the various features of the process to other projects across the continuum of medical education: Central oversight ensures process and content consistency; incorporating a broad range of information provides diverse perspectives on issues; individual responsibility for responding to questions and presenting to others promotes reflection and learning; a…	These features are not often discussed, but they are critical to implementing change in medical education.	The process improvements incorporated evaluation practices grounded in the medical and higher education literatures and included changes to the data reviewed as well as the review timing, participants, and structure. The revised process uses a broad array of information, requires significant faculty participation, and uses questioning, writing, and dialogue to encourage faculty reflection and lea…
763	Gibson 2008	Enhancing evaluation in an undergraduate medical education program	Jessica Stokes-Parish	763	Enhancing Evaluation in an Undergraduate Medical Education Program	2008	Australia		Methodological paper- framework development	High risk of bias - descriptive study, committee is a convenience sample.		medical program evaluation ; whole program evaluation			This paper describes the process UNSW took to develop evaluation strategies for their medical program. They identified 4 key pillars and associated key performance indicators.		Purposive convenience sample of parent committee, then a subcommittee for designing the student experience instrument.	Despite the holistic approach to the 4 key pillars, the paper fails to describe anything other than a survey for student experience and a weighting system for educators teaching workload. They very vaguely describe that student experience results inform teaching changes.	Nil evaluation	No, this model was developed at UNSW	Descriptive (unable to garner sufficient detail)	All aspects, however via student experience survey	na	na	18 times		Nil			A descriptive paper of 4 pillars for program evaluation, which focuses mainly on student evaluation.
754	Findyartini 2015	Collaborative progress test (cPT) in three medical schools in Indonesia: the validity, reliability and its use as a curriculum evaluation tool	Melanie Forbes	Findyartini 2015	Collaborative progress test (cPT) in three medical schools in Indonesia: The validity, reliability and its use as a curriculum evaluation tool.	2015	Other: Indonesia	This study aimed to assess the validity and the reliability of the collaborative Progress Test conducted in the three medical schools as part of a curriculum evaluation.	Methodological paper- framework implementation	No	Year 1–5 students in the three medical schools	medical program evaluation ; particular domain/subject area evaluation?			Three medical schools in Indonesia have been collaborating in evaluating the learning process in the current curriculum by administering a collaborative progress test (cPT). The 120 multiple choice questions for cPT was developed by the three schools. This study aimed to assess the validity and reliability of the cPT as a part of curriculum evaluation.	The cPT was proven to be a valid and reliable test to measure the increase of knowledge of medical students and was also useful to provide feedback for curriculum evaluation in the three medical schools. Further improvement is required in assuring the test blueprint and the content of the test items.	Progress test developed based on the final knowledge outcome can be used to provide feedback for collaborative curriculum evaluation. Collaborative progress test conducted by several institutions enable resource sharing and a collaborative curriculum evaluation process. The cPT consisted of 120 multiple choice items with five options – one single best answer model. MCQ type question is often used…	The cPT was administered to year 1–5 students from 3 medical schools. There was an increase of the mean score from year 1 to 5, either in the pooled data (one way ANOVA F 174.7(4),p50.001) and in each school (one way ANOVA FMUI F 102.5 (4)p50.001,FM UNAND F 83.0 (4)p50.001, FM UNS 28.28(4)p50.001). The internal consistency of the cPT was very good in the three institutions.	A stratified random sampling based on the student Grade Point Average(GPA) was performed. The construct validity was established by assessing the accordant increase of mean score of cPT to the student year level. Finally, the reliability of the cPT was calculated using Cronbach Alpha coefficient.	No - progress test used across 3 medical schools	This study aimed to assess the validity and the reliability of the cPT conducted in the three medical schools as part of a curriculum evaluation.	Curriculum Given the cross-sectional and longitudinal implementation of progress test, the assessment can provide feedback for individual learners as well as for curriculum. In addition, progress test enables benchmarking of curriculum approach and students performance among medical schools. While this can also be the aim for the exit exam(as the national board examination), the progress test all…	The evidence of construct validity of the cPT was supported by the consistent increase of the mean scores across year 1 to 5 with statistically significant difference. Furthermore, the evidence of construct validity was supported by the correlation of the cPT scores to the students’ GPA. The reliability of cPT was consistently good in the three schools. It is showed that the total item was adequa…	?	13	?	Assessment blueprinting is required to assure the content coverage of the test.	It was challenging to develop a detail blueprint prior to the cPT administration because the aim was to include items that fulfilled the difficulty and discrimination indices criteria. Based on the organ system coverage, the items seemed to be evenly distributed.		The cPT was proven to be a valid and reliable test to measure the increase of knowledge of medical students and was also useful to provide feedback for curriculum evaluation in the three medical schools. Further improvement is required in assuring the test blueprint and the content of the test items
752	Fetterman 2010	Empowerment evaluation: A collaborative approach to evaluating and transforming a medical school curriculum	matthew links	10.1097/ACM.0b013e3181d74269	Empowerment Evaluation: A Collaborative Approach to Evaluating and Transforming a Medical School Curriculum	2010	United States	Describe the empowerment approach	Methodological paper- framework implementation	See previous comments -all of these internally developed and evaluated frameworks are COI. Evaluation of someone else's framework is different. Evaluation of someone else's program is different.	Major US university medical school	medical program evaluation ; whole program evaluation ; describes utility/steps/ frameworks/guidelines in medical program evaluation; describes steps/frameworks/guidelines related to evaluation of the whole program/domain via major stakeholder perspective (e.g. student, academic staff); involves methodological studies on development/implementation or validation of an evaluation framework			Describes the how of evaluation through 5 tools 1. Culture of evidence; using a critical friend ; encouraging a cycle of reflection and action , cultivating a community of learners. Developing reflective practicioners.	framework is situated as part of a quality improvement cycle.	the process or underlying assumptions of developing the framework is not well described but it fits well within an overall QI and COP approach.	5 tools 1. Culture of evidence; 2 using a critical friend ; 3 encouraging a cycle of reflection and action , 4 cultivating a community of learners. 5 Developing reflective practitioners. see below for results.	Evaluation was by changes in internal ratings of courses; comparison in national examinations scores over time and benchmarked against national averages. This was supplemented by qualitative feedback/comments.	The empowerment model is relatively agnostic as to the what is evaluated e.g I-P-O it is more about how and culture. It	descriptive and evaluative	Satisfaction and exam results	historical satisfaction and national exam results	yes , acknowledged and discussed in barriers and enablers but not measured	5 pubmed ID citations	yes - on various websites	invest adequate resources and create an office of evaluation	not discussed but some improvement examples given	Outlines Weaknesses of traditional approach 1. No documentation of values and goals 2. lack of formal structures and processes to support stakeholder engagement 3. warehousing of data without action 4. lack of integration between courses with delegated evaluation to course directors and responsibilities not connected.	Very different publication. Evaluation is situated as a cycle of improvement and attention is given to creating processes that enable a culture of data driven improvement. Exceptional quality (Exemplar) report.
687	Sullivan 2022	The Harvard Medical School Pathways curriculum: A comprehensive curricular evaluation	Helen Houghton	Sullivan 2022	The Harvard Medical School Pathways curriculum: A comprehensive curricular evaluation	2022	United States							Full text unavailable
633	Tavakol 2010	Using evaluation research to improve medical education	Lucy Grant	Tavakol 2010	Using evaluation research to improve medical education	2010			Text/opinion paper			describes steps/frameworks/guidelines related to evaluation of the whole program/domain via major stakeholder perspective (e.g. student, academic staff)	topic is about evaluation research		Paper describes methods of evaluation research with respect to medical education										23 times		medical educators need to become familiar with methods of evaluation research with the aim of improving curricula so that patient care is enhanced (top of Kirkpatrick's pyramid)			Medical educators should become familiar with methods of evaluation research that can be used to assess programs and practices with the aim of improving patient care. Various types of evaluation research are compared and described.
549	Sjöström 2019	Quality assurance of medical education: Lessons learned from use and analysis of the WFME global standards	Sujani Gamage	Sjöström 2019 #549	Quality assurance of medical education: Lessons learned from use and analysis of the WFME global standards	2019	Other: Denmark	To review implementation studies of WFME basic standards (reviewed 21 done in pre registration setup)	Narrative review	N/A		medical program evaluation ; whole program evaluation ; involves methodological studies on development/implementation or validation of an evaluation framework						21 papers reviewed in this article describes the practical uses of implementation of WFME global standards. The results are categorised in to 1. Use of standards as guidelines for quality improvement-8 papers- mostly deal with only some areas of standards. Curriculum development, development of standards, 2. standards used in self evaluation and external validation 3. use of standards in accredit…		WFME standards						Evidence of implementation have been reviewed.	Advice for general interest and usefulness: 1. use the standards as intended, i.e. as a template with local adaptations and specifications to ensure sensitivity to cultural and other local conditions 2. create a quality culture requiring medical schools to be responsible for quality improvement and innovation 3. secure support of activities from the leadership level of the medical school 4. ensur…		Internationally recognized accreditation has become the golden standard procedure of quality assurance of medical education. The use of the WFME standards for accreditation is based on the WHO/WFME guidelines for accreditation of BME (WHO/WFME2005).	WFME global standards can be a profitable endeavor with documented impact. However only a handful of studies are available. The WFME standards have primarily been used by medical schools and accreditation agencies for BME. A few studies indicate that the distinction between the basic and quality development levels was not found relevant. Standards can be used as an incentive for continuous QI. WF…
545	Schiekirka 2015	Evaluation in medical education: A topical review of target parameters, data collection tools and confounding factors	Joan Roehl	545	Evaluation in medical education: A topical review of target parameters, data collection tools and confounding factors	2015	Other: Germany	summarises the current literature on evaluation of medical education with regard to the possible dimensions of teaching quality, the psychometric properties of survey instruments and potential confounding factors	Narrative review	None declared; funded by the Association of the Scientific Medical Societies in Germany	(German) medical schools	medical program evaluation			Study identified four dimensions of teaching quality: structure, process, teacher characteristics, and outcome. The choice of tools for evaluating medical education should be guided by the dimension that is targeted by the evaluation.						1. Which dimensions of teaching quality can be assessed in the context of medical education? 2. Which evaluation instruments are currently used, and which outcomes do they target? 3. What are the psychometric properties of these evaluation instruments? 4. What needs to be considered when designing questionnaires for evaluation in medical education, and which confounding factors must be considered…				Cited by 46		"The results of this literature review do not justify general recommendations to be made for the use of specific questionnaires to evaluate medical education in Germany."		"Medical education differs from other study programs in that it [...] uses unique teaching formats such as problem-based learning and bedside teaching. Seemingly generic teaching formats (e.g., lectures) may be supplemented by elements specific to medical education (e.g., live presentations of patient case histories). Thus, it is questionable whether evaluation instruments from other study progra…	All four – partially overlapping – dimensions (‘structure’, ‘process’, ‘instructor’, and ‘outcome’) can and should be considered in evaluations. Exam results may be used to estimate learning outcome. However, they merely reflect performance at one point in time and do not provide information on progress during a course.
401	Musal 2008	An example of program evaluation project in undergraduate medical education	Melanie Forbes	Musal 2008	An Example of Program Evaluation Project in Undergraduate Medical Education	2008	Other: Turkey	This article presents DEUSM’s program evaluation project, its approaches and some of its early findings and curricular decisions made based on the findings.	Methodological paper- framework implementation	No	Dokuz Eylul University School of Medicine (DEUSM)	medical program evaluation ; whole program evaluation ; describes utility/steps/ frameworks/guidelines in medical program evaluation; describes steps/frameworks/guidelines related to evaluation of the whole program/domain via major stakeholder perspective (e.g. student, academic staff)			Revisions to existing program evaluation approaches of the Dokuz Eylul University School of Medicine (DEUSM) were made by the Medical Education Department in June 2005. After considering several evaluation models, a mixed evaluation model was developed to meet institutional needs. The general program evaluation plan was structured as areas of inquiry under the three main program evaluation questi…	Based on two successive years’ program evaluation studies, changes made in the School’s education programs include an overall revision of the curriculum, a reduction in the frequency of examinations, and a diversification of socio-cultural activities to meet students’ expectations. Numerous other changes were also made in response to the detailed content of the program evaluation report.	Following a comprehensive review of evaluation models and examples, a mixed evaluation model was selected to meet institutional needs. The model included the logic model’s program elements (inputs, activities, outputs and outcomes) and their causal relationships (Logic Model Development Guide, 2001) and Kirkpatrick’s first three evaluation levels (Nickols, 2003; Kirkpatrick 1998; Hutchinson 1999).	For each of these three evaluation questions, we further developed a schema for answering them by articulating the necessary data collection methods, the indicators and criteria for success, the data analysis methods, frequency at which data were to be collected, and reporting mechanisms (Table 1, 2 and 3). The program evaluation activities for a one-year period were planned on a Gannt chart. Bas…	The results of program evaluation activities implemented throughout the year were presented to relevant educational committees upon their completion and they were used for program improvement.	Logic model and Kirkpatrick's first 3 evaluation levels	Descriptive Based on the general educational goals and strategies of the DEUSM (Appendix 1), the following three program evaluation questions were developed: • What are the effects of the educational program on students and graduates? • What are the effects of the educational program on trainers? • Is the educational program being implemented as planned? (Appendix 2).	Students and graduates Trainers Program implementation	N/A	No	30	Yes	In the light of these outcomes, the School plans to continue its new program evaluation approach with its quantitative and qualitative methods assessing all components of the educational program.	Not addressed		A systematic, school-wide revision to its evaluation approaches was undertaken as a project by the Medical Education Department in June 2005. With the approval of the Dean’s Office, a systematic and multidimensional evaluation of the School’s educational program was initiated. This article presents DEUSM’s program evaluation project, its approaches and some of its early findings and curricular de…
302	Yoo 2020	Change of accreditation standards of medical schools by the Korean Institute of Medical Education and Evaluation from 2000 to 2019	matthew links	10.3352/jeehp.2020.17.2	Changes in the accreditation standards of medical schools by the Korean Institute of Medical Education and Evaluation from 2000 to 2019	2020	Other: South Korea	Describe changes in accreditation in Korea	Other	NA	South Korean Medical schools	medical program evaluation ; whole program evaluation ; describes utility/steps/ frameworks/guidelines in medical program evaluation			Describes changes in accreditaiton	Use of framework for accreditation of medical schools	NA	Framework changes over time but areas of evaluation are curriculum; students; faculty; facilities; Governance	correlation of student satisfaction with accreditation standards; faculty satisfaction with accreditation and form of liner regression to identify standards that do not fit well with developed model. Results students satisfaction correlated highly with accreditation, faculty were mostly satisfied and almost all items fitted the model.	CIPP	descriptive	curriculum; students; faculty; facilities; Governance	student and faculty satisfaction and internal consistency.	No	3	Not oustide of Korea	The following 5 assessment elements are suggested for the further development of the accreditation process: institution- and culture-based assessments; future-oriented assessments; excellence- and diversity-oriented assessments; qualitative assessments with higher validity and reliability; and authentic assessments.	NA		Poor quality paper with major methodological problems describes evolving accreditation over time to a more continuous improvement and performance-based model.
299	Xiao 2007	Medical curriculum reform in Sun Yat-sen University: Implications from the results of GMER evaluation in China	Patricia Green	Xiao 2007	Medical curriculum reform in Sun Yat-sen University: Implications from the results of GMER evaluation in China	2007	Other: China	To evaluate the graduates of the 7- or 8-year track program of eight leading medical schools, including Medical School of Sun Yat-sen University	Qualitative research	None	Medical education	medical program evaluation ; whole program evaluation				Curriculum alignment in China to international standards using the guidance of GMER of IIME					Evaluative	Graduate alignment with the 'global minimal essential requirements' that define essential competences			26 citations	https://doi.org/10.3109/0142159X.2014.918253		It is almost impossible for us to use PBL approach predominantly because of our limited resources. Therefore, we decided to used PBL as an supplementary approach and firstly adopt it in some disciplines of teaching, such as in diagnostics, pathology, and clerkship teaching.	Time will tell whether IIME-GMER evaluation in China will achieve the widely recognition it deserves and whether the learning outcomes as specified by IIME of CMB will be adopted in developed and developing countries, in the East and in the West; and in research-led universities and in those where teaching has a high priority.	The results of GMER evaluation indicated strengths and areas for improvement of our school in relation to international standards, which greatly re-invigorate our enthusiasm on medical curriculum reform on the new 8-year track program in Medical School of Sun Yat-sen University.
268	Tackett 2016	Designing an evaluation framework for WFME basic standards for medical education	Sujani Gamage	Tackett 2016 #268	Designing an evaluation framework for WFME basic standards for medical education	2016	United States	To create an evaluation plan for the World Federation for Medical Education (WFME) accreditation standards for basic medical education	Methodological paper- framework development	None declared		medical program evaluation ; whole program evaluation ; describes utility/steps/ frameworks/guidelines in medical program evaluation; involves methodological studies on development/implementation or validation of an evaluation framework					The team conceptualized the 100 basic standards from ‘‘Basic Medical Education: WFME Global Standards for Quality Improvement: The 2012 Revision’’ as medical education program objectives. Standards were simplified into evaluable items, which were then categorized as inputs, processes, outputs and/or outcomes to generate a logic model and corresponding plan for data collection (Framework document …			Accreditation standards were used as program objectives for the basic medical education program and as providing an implicit logic model template. We attempted to bring definition to the implicit logic model and to elaborate upon it to create a program evaluation framework. In defining the logic model for program evaluation, each standard was viewed as potentially requiring the evaluation of inpu…	Mainly evaluative, some descriptive questions included	All 9 areas of WFME basic medical education. WFME Global Standards for Quality Improvement: The 2012 Revision. Standards are organized into nine areas, composed of a total of 36 subareas where individual standards are described. In total, there are 100 ‘‘basic standards’’ and 91 ‘‘quality improvement’’ standards.		Academic staff/faculty is area 5	5 times	No		While this approach is standard in program evaluation planning and was effective at identifying issues with the evaluability of WFME standards, the logic model it produced would need validation in prospective study. This study was primarily qualitative and theoretical in nature, and inferences from our quantitative data should be made carefully.	In this analysis, only the basic WFME standards were analyzed whereas there are an additional 91 quality improvement standards included for basic medical education. Breaking down these standards in a similar fashion may be a useful next step.	Details a practical framework for whole-of program evaluation. Comprehensive approach. But does not specify the ideal. e.g. clinical science- what should be the ideal student: staff ratio, how many hours of teaching of anatomy required, what are the most relevant topics etc..
261	Spratt 2003	Reflective critique and collaborative practice in evaluation: Promoting change in medical education	Patricia Green	Spratt 2003	Reflective critique and collaborative practice in evaluation: promoting change in medical education	2003	Australia	An approach to course evaluation and explores the lessons learned whilst performing the evaluation and the outcomes, both positive and negative. The process of incorporating the evaluation outcomes into practical curriculum change is discussed in an undergraduate medical curriculum	Qualitative research; Discussion on evaluation/education theory	None	Medical education	medical program evaluation ; particular domain/subject area evaluation? ; describes steps/frameworks/guidelines related to evaluation of the whole program/domain via major stakeholder perspective (e.g. student, academic staff)	2001 AMC review committee issues outlined that needed attention						The evaluation was a staged process over the academic year. A brief survey questionnaire, focused on perceived areas of concern in relation to the teaching of pharmacology. The results of the introductory questionnaires informed the development of a semi-structured interview schedule to lead the focus-group interviews. Summary: major findings The place of pharmacology in CHG210 While some student…		Descriptive	Quality improvement in teaching and learning		Peer review of teaching x 2 staff	7 citations	No	Based on the evaluation recommendations have been developed for discussion among the teaching team.	The evaluation has been a pragmatic and important academic staff-development process aimed at improving learning outcomes and teachers’ and learners’ satisfaction with their work in this unit.	to use this initiative in course review as a means of improving their teaching and their students’ learning and, importantly, to take a more critical view of their existing assessment strategies.	The paper concludes by arguing that curriculum evaluation as best practice must be reflective, informed by the scholarship of medical education, and internalized as a dynamic process that can promote sustainable change and improvement in medical curricula.
258	Snell 2000	A review of the evaluation of clinical teaching: New perspectives and challenges	Mark Morgan	258	A review of the evaluation of clinical teaching:new perspectives and challenges	2000	Other: International collaboration	Describe the domains of clinical teaching evaluation	Text/opinion paper	Yes	Clinical teachers in medical schools of highly economically developed countries	medical program evaluation ; particular domain/subject area evaluation? ; describes utility/steps/ frameworks/guidelines in medical program evaluation; describes steps/frameworks/guidelines related to evaluation of the whole program/domain via major stakeholder perspective (e.g. student, academic staff)			Multiple domains of evaluation of clinical teaching are needed	N/A	N/A	N/A			Descriptive. What does comprehensive evaluation of clinical teaching look like?	clinical teaching	N/A	N/A	About 200 citation	none presented	Evaluation of clinical teaching should be across broad domains and from perspectives of several stakeholder groups	No		Gathered expert opinion about ideal evaluation of clinical teaching across multiple domains and from the perspective of multiple stakeholders
234	Rohwer 2014	Methods used and lessons learnt in conducting document reviews of medical and allied health curricula - a key step in curriculum evaluation	Jessica Stokes-Parish	234	Methods used and lessons learnt in conducting document reviews of medical and allied health curricula – a key step in curriculum evaluation	2014	Other: South Africa	Descriptive case study that describes the process, our experience and the lessons learnt in doing document reviews of the undergraduate medical and allied health curricula	Text/opinion paper	na	na	medical program evaluation ; particular domain/subject area evaluation? ; describes utility/steps/ frameworks/guidelines in medical program evaluation			Presents the methods of a document review methodology for curriculum review	Review of curriculum documents and related objectives	Literature review informed extraction tool and questions. Multiple staff apply the tool to curriculum. 2 staff analyse the data from the tool.		No meta evaluation conducted	Applied Blooms to objectives extracted	Descriptive	documents	na	Yes - time a significant barrier.	7 citations	unsure	To consider document review alongside broader holistic aspects of program	Issues - time and barriers to accessing data Strengths - preset criteria, multiple coders,		This study documented the process of a review of the evidence based health curriculum (ie a sub component of the curriculum). This approach, while comprehensive, is a detailed, time intensive process for evaluating curriculum, however does not take into account the broader aspects of curriculum .
206	Oandasan 2020	Twelve tips for improvement-oriented evaluation of competency-based medical education	Patricia Green	Oandasan 2020	Twelve tips for improvement-oriented evaluation of competency-based medical education	2020	Canada	The practical tips in this publication are intended to inspire medical educators to integrate improvement-ori- ented evaluation into their CBME programs or to use with other curriculum reform movements to come.	Discussion on evaluation/education theory	None	Medical education	particular domain/subject area evaluation?			12 tips paper proposes that those advancing CBME use an improvement-oriented, utilization-focused approach to program evaluation.				The authors have drawn these tips from experiences designing and carrying out the evaluation of the College of Family Physicians of Canada’s (CFPC’s; College of Family Physicians of Canada 2018) Triple C curriculum for competency-based family medicine education (Triple C) (Oandasan 2013).		This article proposes an approach to program evaluation that is improvement-oriented and utilization-focused	CBME	CBME is designed to be responsive to the changing needs of patients and the healthcare system.	Designate an internal point person whose role is to communicate with program personnel, external evalua- tors, executive team members, and other stakeholders. They will be tasked with ensuring that the program evalu- ation function remains relevant, useful and continues to provide value.	14		It is our hope that schools of medicine see a role for program evaluation in helping them continue to be responsive and relevant to meet the needs of their learners and the population at large.		CBME programs interact with multiple changing contexts. The medical practice environment, the education system, & learners	This 12 tips paper proposes that those advancing CBME use an improvement-oriented, utilization-focused approach to program evaluation. This will yield information that can help CBME implementers to continually examine the context, process and early outcomes of their programs.
164	Lee 2019	How to execute Context, Input, Process, and Product evaluation model in medical health education	matthew links	10.3352/jeehp.2019.16.40	How to execute Context, Input, Process, and Product evaluation model in medical health education	2019	Other: Korea	Describe how CIPP model can be applied	Narrative review	no	NA	particular domain/subject area evaluation? ; describes utility/steps/ frameworks/guidelines in medical program evaluation			Describes implementation of CIPP	NA	NA	CIPP, Korean humanities program, no results given	NA	CIPP	descriptive	NA	NA	No	3	no	collect as much material as possible, from as many sources within the resources you have.	NA		CIPP is feasible
142	Karpa 2012	How we conduct ongoing programmatic evaluation of our medical education curriculum	Jessica Stokes-Parish	142	How we conduct ongoing programmatic evaluation of our medical education curriculum	2012	United States		Text/opinion paper; Methodological paper- framework development		cademics	medical program evaluation ; whole program evaluation ; describes utility/steps/ frameworks/guidelines in medical program evaluation			This paper describes the whole of program evaluation method for Penn State University		No framework development description	3 phase program review process: 1)data gathering 2) review 3) report and implementation plan	nil	This paper described using the Tylerian approach (objectives-based) and the empowerment evaluation model (culture of evidence, critical friend, cycle of reflection and action, reflective practices)	Descriptive	Goals/objectives, content (including slides, pedagogy, ease of access of emanagement tools), examination, student opinion.	not measured	not measured	by 3
41	Brandl 2017	Student evaluation team focus groups increase students' satisfaction with the overall course evaluation process	matthew links	10.1111/medu.13104	Student evaluation team focus groups increase students’ satisfaction with the overall course evaluation process	2017	United States	Explore the use of focus groups in program evaluation	Qualitative research	Self evaluation COI	Single US medical school	medical program evaluation ; describes utility/steps/ frameworks/guidelines in medical program evaluation; describes steps/frameworks/guidelines related to evaluation of the whole program/domain via major stakeholder perspective (e.g. student, academic staff)			Evaluation of using focus groups to supplement surveys for program evaluation	Continuing improvement	NA	NA implementation of a tool not a framework	NA implementation of a tool	Not described	descriptive	Open ended question followed by specific questions regarding administrative components and educational support services of the course. Further more, students are asked questions regarding the format, content and experience of each additional teaching modality, Best practices in lectures, small group facilitation and course organisation are also dis cussed.	student and faculty satisfaction with evaluation and specific examples of course modification	acknowledged	7 pubmed citations	No	need an experienced objective facilitator . Favour mandatory attendance.	process issues around content, assessment and organisation	It is likely that the comments during a SET meeting are biased in a positive direction because of the presence of the faculty members and deans.	Focus groups are feasible and well received as an additional source of evaluation. Main advantage is ability to interact and clarify compared to surveys.
15	Allen 2022	Evaluation in health professions education-Is measuring outcomes enough?	matthew links	10.1111/medu.14654	Evaluation in health professions education—Is measuring outcomes enough?	2021	Australia		Systematic review	No		medical program evaluation ; whole program evaluation ; particular domain/subject area evaluation? ; describes utility/steps/ frameworks/guidelines in medical program evaluation; describes steps/frameworks/guidelines related to evaluation of the whole program/domain via major stakeholder perspective (e.g. student, academic staff); involves methodological studies on development/implementation or v…			Studies use of Kirpatrick model. Need to shift from categorising to understanding outcomes	use in published evaluations, standards, modifications of method				Multiple	Descriptive	NA	NA	NA	yes 5 listed on pubmed on < year	no	Shift to mechanism based models	NA		Don't use Kirkpatrick
7	Akdemir 2020	Evaluation of continuous quality improvement in accreditation for medical education	Tanisha Jowsey	7	Evaluation of continuous quality improvement in accreditation for medical education	2020	Other: Netherlands	In this utility-focused evaluation [19] we use a set of quality criteria for governance oversight to shed more light on these pros and cons	Methodological paper- framework development; Other: naturalistic inquiry	none declared.	multiple accreditation systems	describes steps/frameworks/guidelines related to evaluation of the whole program/domain via major stakeholder perspective (e.g. student, academic staff)	discussion piece of pros and cons of accreditation processes			seven criteria for CQI at the institutional level. 1. serve the public's interest 2. Evaluate the benefits 3. examine the governance structure 4. enhance reflection 5. maintain impartiality and independence 6. be publicly accountable 7. balance expectations with capacity									8
