# Supplementary material for: Internal evaluation of medical programs is more than housework: A scoping review
Source: PLoS One. 2024 Oct 25;19(10):e0305996. doi: 10.1371/journal.pone.0305996 (PMC11508059; doi:10.1371/journal.pone.0305996)
Supplement: S4 File — (CSV) [file pone.0305996.s004.csv]

Title	Authors	Abstract	Published Year	Published Month	Journal	Volume	Issue	Pages	Accession Number	DOI	Ref	Covidence #	Study	Notes	Tags
Student evaluation of an enhanced clinical placement programme in undergraduate pharmacy education	Parsons, C.; O'Hare, R.; Green, J. V.; McCartan, M. P.	Introduction: Pharmacy education in the UK has been criticised for providing undergraduates with insufficient practical clinical exposure.[1] Funding was provided for an expanded hospital placement programme in the School of Pharmacy involving week-long clinical placements in levels 3 and 4 to be delivered using a variety of methods including workshops, ward-based clinical teaching and experienti…	2010		International Journal of Pharmacy Practice	18		27		10.1111/j.2042-7174.2010.00027.x		#1	Parsons 2010
“Building a More Inclusive Blood System in Canada”: A Mixed-Methods Evaluation of a Workshop to Guide Medical Students to Develop as Health Advocates Through Advancing Health Equity in Blood Product Donation for Gay, Bisexual, and Queer Men	Rosenfeld, A.; Baribeau, O.; Berscheid, K.; Chan, S. W. S.; Farrokhi, K.; Herman, D.; Lee, A.; Segall, R.; Singh, N.; Wroot, H.; Fingrut, W.	Introduction: Competent and socially responsible physicians require a range of abilities other than medical expertise to effectively meet the healthcare needs of the people they serve, including health advocacy skills. The CanMEDS framework for physician competency outlines that, as Health Advocates, physicians work to determine and understand patient and community needs, speak on behalf of other…	2021		Blood	138		2975		10.1182/blood-2021-150763		#2	Rosenfeld 2021
Anesthesia myTIPreport: A Web-Based Tool for Real-Time Evaluation of Accreditation Council for Graduate Medical Education's Milestone Competencies and Clinical Feedback to Residents	Chen, F.; Arora, H.; Zvara, D. A.; Connolly, A.; Martinelli, S. M.	Feedback in clinical education is essential but challenged by multiple barriers. This report describes the use of myTIPreport, a web-based tool, which streamlines the dual purpose of milestone evaluation and real-time feedback from faculty to residents in a US anesthesiology program. In a 6-month trial, faculty members and residents used myTIPreport for daily clinical feedback. We believe myTIPre…	2019		A and A Practice	12	11	412-415		10.1213/XAA.0000000000000976		#3	Chen 2019
Elective courses for medical students during the preclinical curriculum: a systematic review and evaluation	Agarwal, A.; Wong, S.; Sarfaty, S.; Devaiah, A.; Hirsch, A. E.	OBJECTIVE: Preclinical medical student electives are prevalent at medical schools across the United States, but the range of electives available and their impact on medical student education are not well described in the literature. The objective of this article is to review the literature relating to preclinical medical student electives and their impact on medical student educational outcomes. …	2015		Medical education online	20		26615		10.3402/meo.v20.26615		#4	Agarwal 2015
Building capacity for education research among clinical educators in the health professions: A BEME (Best Evidence Medical Education) Systematic Review of the outcomes of interventions: BEME Guide No. 34	Ahmed, R.; Farooq, A.; Storie, D.; Hartling, L.; Oswald, A.	BACKGROUND/PURPOSE: There is a growing desire for health professions educators to generate high-quality education research; yet, few of them encounter the training to do so. In response, health professions faculties have increasingly been devoting resources to provide members with the skills necessary for education research. The form and impact of these efforts have not been reviewed, though such…	2016		Medical teacher	38	2	123-136		10.3109/0142159X.2015.1112893		#5	Ahmed 2016
How changing quality management influenced PGME accreditation: a focus on decentralization and quality improvement	Akdemir, N.; Lombarts, Kmjmh; Paternotte, E.; Schreuder, B.; Scheele, F.	BACKGROUND: Evaluating the quality of postgraduate medical education (PGME) programs through accreditation is common practice worldwide. Accreditation is shaped by educational quality and quality management. An appropriate accreditation design is important, as it may drive improvements in training. Moreover, accreditors determine whether a PGME program passes the assessment, which may have major …	2017	Jun-02	BMC Medical Education	17	1	98		https://dx.doi.org/10.1186/s12909-017-0937-9		#6	Akdemir 2017
An educational game for teaching clinical practice guidelines to Internal Medicine residents: development, feasibility and acceptability	Akl, E. A.; Mustafa, R.; Slomka, T.; Alawneh, A.; Vedavalli, A.; Schünemann, H. J.	BACKGROUND: Adherence to Clinical Practice Guidelines (CPGs) remains suboptimal among internal medicine trainees. Educational games are of growing interest and have the potential to improve adherence to CPGs. The objectives of this study were to develop an educational game to teach CPGs in Internal Medicine residency programs and to evaluate its feasibility and acceptability. METHODS: We develope…	2008		BMC medical education	8		50		10.1186/1472-6920-8-50		#8	Akl 2008
A global perspective on the challenges and opportunities in learning about rheumatic and musculoskeletal diseases in undergraduate medical education: White paper by the World Forum on Rheumatic and Musculoskeletal Diseases (WFRMD)	Al Maini, M.; Al Weshahi, Y.; Foster, H. E.; Chehade, M. J.; Gabriel, S. E.; Saleh, J. A.; Al Wahshi, H.; Bijlsma, J. W. J.; Cutolo, M.; Lakhanpal, S.; Venkatramana, M.; Pineda, C.; Woolf, A. D.	Rheumatic and musculoskeletal diseases (RMDs) encompass a spectrum of degenerative, inflammatory conditions predominantly affecting the joints. They are a leading cause of disability worldwide and an enormous socioeconomic burden. However, worldwide deficiencies in adult and paediatric RMD knowledge among medical school graduates and primary care physicians (PCPs) persist. In October 2017, the Wo…	2020		Clinical Rheumatology	39	3	627-642		10.1007/s10067-019-04544-y		#9	AlMaini 2020
Development and evaluation of an evidence-based medicine module in the undergraduate medical curriculum	Al Shahrani, A. S.	BACKGROUND: Evidence-based medicine (EBM) is a core competence in both undergraduate and postgraduate medical curricula. However, its integration into curricula varies widely. Our study will help medical colleges develop, implement and evaluate their EBM courses. We assessed the effectiveness of workshops in improving critical appraisal skills among medical students. METHODS: A before-and-after s…	2020		BMC medical education	20	1	256		10.1186/s12909-020-02181-7		#10	AlShahrani 2020
Review and Application of the Mini-Clinical Evaluation Exercise (Mini-CEX) in Advanced Orthodontic Education: A Pilot Study	Al-Jewair, T.; Kumar, S.	The aims of this study were to review the evidence on the Mini-Clinical Evaluation Exercise (Mini-CEX) for work- based assessment and to assess, in a pilot study, the utility of the Mini-CEX in an advanced orthodontic education program. Three evaluators and six first-year orthodontic residents at one U.S. dental school were recruited for the study between July and December 2017. The evaluators us…	2019		Journal of dental education	83	11	1332-1338		10.21815/JDE.019.131		#11	Al-Jewair 2019
Outcome evaluation of capacity building and mentorship partnership (CBMP) program on data quality in the public health facilities of Amhara National Regional State, Ethiopia: a quasi-experimental evaluation	Alemu, M. B.; Atnafu, A.; Gebremedhin, T.; Endehabtu, B. F.; Asressie, M.; Tilahun, B.	BACKGROUND: Capacity Building and Mentorship Partnership (CBMP) is a flagship program designed by the Ethiopian Ministry of Health in collaboration with six local universities to strengthen the national health information system and facilitate evidence-informed decision making through various initiatives. The program was initiated in 2018. This evaluation was aimed to assess the outcome of CBMP o…	2021		BMC health services research	21	1	1054		10.1186/s12913-021-07063-2		#12	Alemu 2021
Evaluation of the clinical learning environment in respiratory therapy education: Student perceptions	Alghamdi, S. M.; Siraj, R. A.; Ari, A.	BACKGROUND: Clinical facilities are essential components not only of health care delivery systems, but also of health care education programs. The clinical learning environment (CLE) is important in training the future health care workforce. Because respiratory therapy (RT) is a practice-based profession, it is essential to integrate clinical education into RT education. RT education programs fac…	2019		Respiratory Care	64	2	161-168		10.4187/respcare.05055		#13	Alghamdi 2019
Visual art-based training in undergraduate medical education: A systematic review	Alkhaifi, M.; Clayton, A.; Kangasjarvi, E.; Kishibe, T.; Simpson, J. S.	BACKGROUND: Visual art has been increasingly incorporated into medical education and has been shown to enhance important competencies, such as empathy. However, limited evidence on effective visual art program design and evaluation processes remain. This systematic review examines the format, content, and espoused outcomes of visual art-based training programs in undergraduate medical education. …	2022		Medical teacher	44	5	500-509		10.1080/0142159X.2021.2004304		#14	Alkhaifi 2022
Applying North American medical education accreditation standards internationally in the United Arab Emirates	Allen, S. K.; Baalawi, Z. S.; Al Shoaibi, A.; Gomma, H. W.; Rock, J. A.	OBJECTIVE: Health care and health professions education are becoming increasingly global, yet no formal international accrediting body exists for medical education. Among the challenges in developing international standards for medical education is the variation in program models, with some regions offering six-year bachelor's degrees and others, including North America, customarily requiring a b…	2022		Medical education online	27	1	2057790		10.1080/10872981.2022.2057790		#16	Allen 2022
Content Validation of a Quality and Safety Education for Nurses-Based Clinical Evaluation Instrument	Altmiller, G.	Quality and Safety Education for Nurses (QSEN) has been prominent in nursing education for 10 years. Since its inception, faculty have used the QSEN competencies as a framework for developing teaching strategies and tools, but there are few findings available to support this practice. This article describes the process of developing a QSEN-based clinical evaluation instrument for a prelicensure n…	2017		Nurse educator	42	1	23-27				#17	Altmiller 2017
Content Validation of Quality and Safety Education for Nurses Prelicensure Clinical Evaluation Instruments	Altmiller, G.	BACKGROUND: Clinical evaluation is a high-stakes assessment that requires valid and reliable instruments that are understandable to faculty and students. PURPOSE: This article describes the development of Quality and Safety Education for Nurses (QSEN)-based clinical evaluation instruments to measure competency in prelicensure clinical courses. The goal was to establish content validation for the …	2019		Nurse educator	44	3	118-121		10.1097/NNE.0000000000000656		#18	Altmiller 2019
Facilitating Institutional Oversight and Program Improvement Through Educational Competency Committees	Andolsek, K. M.; Fortune, R. F.; Nagler, A.; Stancil, C.; Kuhn, C.; McNeill, D.	BACKGROUND: The Accreditation Council for Graduate Medical Education (ACGME) requires programs to engage annually in program evaluation and improvement. OBJECTIVE: We assessed the value of creating educational competency committees (ECCs) that use successful elements of 2 established processes-institutional special reviews and institutional oversight of annual program evaluations. METHODS: The EC…	2016		Journal of graduate medical education	8	3	384-389		10.4300/JGME-D-15-00307.1		#19	Andolsek 2016
Integrated curriculum and the change process in undergraduate medical education	Arja, S. B.; Arja, S. B.; M Venkata, R.; Nayakanti, A.; Kottathveetil, P.; Acharya, Y.	INTRODUCTION: This study is aimed at explaining the change process followed for the implementation of the new curriculum at Avalon University School of Medicine and its evaluation. BACKGROUND: Self-evaluation at Avalon University School of Medicine identified the need for a change in the curriculum. The main reasons for the change are isolated disciplines and overcrowded curriculum leading to les…	2018		Medical teacher	40	5	437-442		10.1080/0142159X.2018.1441988		#20	Arja 2018
An evaluation of approaches used to teach quality improvement to pre-registration healthcare professionals: An integrative review	Armstrong, L.; Shepherd, A.; Harris, F.	BACKGROUND: Improving the quality of healthcare remains central to UK and international policy, practice and research. In 2003, The Institute of Medicine's 'Health Professions Education: A Bridge to Quality', advocated quality improvement as a core competency for all healthcare professionals. As a result, developing capacity and capability of those applying improvement methodologies in the pre-re…	2017		International journal of nursing studies	73		70-84		10.1016/j.ijnurstu.2017.05.005		#21	Armstrong 2017
How do you deliver a good obstetrician? Outcome-based evaluation of medical education	Asch, D. A.; Nicholson, S.; Srinivas, S. K.; Herrin, J.; Epstein, A. J.	The goal of medical education is the production of a workforce capable of improving the health and health care of patients and populations, but it is hard to use a goal that lofty, that broad, and that distant as a standard against which to judge the success of schools or training programs or particular elements within them. For that reason, the evaluation of medical education often focuses on el…	2014		Academic Medicine	89	1	24-26		10.1097/ACM.0000000000000067		#22	Asch 2014
Development and evaluation of a simulation-based transition to clerkship course	Austin, J. P.; Baskerville, M.; Bumsted, T.; Haedinger, L.; Nonas, S.; Pohoata, E.; Rogers, M.; Spickerman, M.; Thuillier, P.; Mitchell, S. H.	BACKGROUND: Transition to clerkship courses bridge the curricular gap between preclinical and clinical medical education. However, despite the use of simulation-based teaching techniques in other aspects of medical training, these techniques have not been adequately described in transition courses. We describe the development, structure and evaluation of a simulation-based transition to clerkship…	2020		Perspectives on medical education	9	6	379-384		10.1007/s40037-020-00590-4		#23	Austin 2020
Evaluation of the free, open source software WordPress as electronic portfolio system in undergraduate medical education	Avila, J.; Sostmann, K.; Breckwoldt, J.; Peters, H.	BACKGROUND: Electronic portfolios (ePortfolios) are used to document and support learning activities. E-portfolios with mobile capabilities allow even more flexibility. However, the development or acquisition of ePortfolio software is often costly, and at the same time, commercially available systems may not sufficiently fit the institution's needs. The aim of this study was to design and evaluat…	2016		BMC medical education	16		157		10.1186/s12909-016-0678-1		#24	Avila 2016
Evaluation of the community-oriented medical education in two medical schools in Sudan	Azizi, F.	An evaluation was made of the extent and impact of community-oriented medical education in the Khartoum and Gezira medical schools in the Sudan. Competency of graduates 3-7 years after graduation and health indicators of the provinces of both medical schools were examined. Gezira had a more community-oriented curriculum although it was deficient in other aspects.The degree of partnership of both …	2003		Eastern Mediterranean Health Journal	9	1-Feb	191-200				#25	Azizi 2003
Application and Developmental Strategies for Community-Based Injury Prevention Programs of the International Safe Communities Movement in Korea	Bae, J.; Cho, J.; Cho, S. I.; Kwak, M.; Lee, T.; Bae, C. A.	PURPOSE: Safety of humans is an important factor that affects health overall, and injuries are one of the major public-health problems in the world. The purposes of this study were to describe the International safe Community movement which contributes to the injury prevention and safety promotion all over the world, and to identify out the application and developmental strategies for Korea. METH…	2015		Journal of Korean Academy of Nursing	45	6	910-918		10.4040/jkan.2015.45.6.910		#26	Bae 2015
Consultation course in medical education--students' evaluation	Baerheim, A.; Meland, E.; Schei, E.	BACKGROUND: Final-year medical students at the University of Bergen take a 16-hour consultation course. The students are trained in an educational setting focusing on structured elements of the patient-centred consultation method, self evaluation and peer evaluation. The course has a strong emphasis on learning by doing. The objective of this study was to evaluate the learning process and the sub…	2000		Tidsskrift for den Norske laegeforening	120	19	2263-2265				#27	Baerheim 2000
Specifying student-patient encounters, web-based case logs, and meeting standards of the Liaison Committee on Medical Education	Bardes, C. L.; Wenderoth, S.; Lemise, R.; Ortañez, P.; Storey-Johnson, C.	Standard ED-2 of the Liaison Committee on Medical Education (LCME) requires medical schools to specify the types of patients that students should encounter, the student's level of responsibility, and the appropriate setting for the encounter. The authors describe the process at Joan and Sanford I. Weill Medical College of Cornell University in New York City for meeting this standard through the d…	2005		Academic Medicine	80	12	1127-1132		10.1097/00001888-200512000-00013		#28	Bardes 2005
Improving rates of cotrimoxazole prophylaxis in resource-limited settings: Implementation of a quality improvement approach	Bardfield, J.; Agins, B.; Palumbo, M.; Wei, A. L.; Morris, J.; Marston, B.	Objective. To demonstrate the effectiveness of quality improvement methods to monitor and improve administration of cotrimoxazole (CTX) prophylaxis to improve health outcomes among adults living with HIV/AIDS in low resource countries. Design. Program evaluation. Setting. HIV/AIDS health care facilities in Uganda, Mozambique, Namibia and Haiti. Intervention. Performance measures based on national…	2014		International Journal for Quality in Health Care	26	6	613-622		10.1093/intqhc/mzu085		#29	Bardfield 2014
Quality Assurance in Higher Education: Evaluation of Adjunct Clinical Faculty	Barker, N.	ABSTRACT: The clinical experience is often thought of as an opportunity to tie theory to practice. However, with the current shortage of full-time nursing faculty and the increased dependence on adjunct faculty, how do administrators ensure quality? The purpose of this exploratory descriptive study was to determine the evaluation practices of administrators from accredited universities. Administr…	2021		Nursing education perspectives	42	1	49-50		10.1097/01.NEP.0000000000000616		#30	Barker 2021
Development of research methods curriculum for an integrated care fellowship	Bauer, A. M.; Cerimele, J. M.; Ratzliff, A.	Objective: To describe the design and delivery of a curriculum in research methods for clinical fellows in integrated care. Method: To design the curriculum, a standard curriculum development approach was applied through an iterative improvement process with input from researchers, clinical educators, and the first cohort of fellows. The curriculum has three central goals: (1) develop fellows' ca…	2021		General Hospital Psychiatry	71		55-61		10.1016/j.genhosppsych.2021.04.007		#31	Bauer 2021
The role of morbidity and mortality rounds in medical education: a scoping review	Benassi, P.; MacGillivray, L.; Silver, I.; Sockalingam, S.	CONTEXT: There is increasing focus on how health care professionals can be trained effectively in quality improvement and patient safety principles. The morbidity and mortality round (MMR) has often been used as a tool with which to examine and teach care quality, yet little is known of its implementation and educational outcomes. OBJECTIVES: The objectives of this scoping review are to examine a…	2017		Medical education	51	5	469-479		10.1111/medu.13234		#32	Benassi 2017
A review of student evaluation of teaching: Applications to veterinary medical education	Beran, T. N.; Donnon, T.; Hecker, K.	Student evaluation of teaching is ubiquitous to teaching in colleges and universities around the world. Since the implementation of student evaluations in the 1970s in the US, considerable research has been devoted to their appropriate use as a means of judging the effectiveness of teaching. The present article aims to (1) examine the evidence for the reliability, validity, and utility of student…	2012		Journal of Veterinary Medical Education	39	1	71-78		10.3138/jvme.0311.037R		#33	Beran 2012
Advanced Education? TMA Pushes State for Standards in APRN Clinical Training	Berlin, J.	TMA pushes state for standards in APRN clinical training.	2018		Texas medicine	114	10	28-31				#34	Berlin 2018
Closing the loop: Assessing the effectiveness of psychiatric competency measures	Bienenfeld, D.; Klykylo, W.; Lehrer, D.	Background: During the past several years there has been a growing emphasis on competency assessment in graduate education in all specialties, including psychiatry. Methods of assessment are continuously being devised and refined. Objective: To outline principles and methods of assessing the validity of competency measures and their relevance to trainees. Methods: The authors reviewed the literat…	2003		Academic Psychiatry	27	3	131-135		10.1176/appi.ap.27.3.131		#35	Bienenfeld 2003
Global Health and Graduate Medical Education: A Systematic Review of the Literature	Bills, C. B.; Ahn, J.	BACKGROUND : Global health (GH) interest is increasing in graduate medical education (GME). The popularity of the GH topic has created growth in the GME literature. OBJECTIVE : The authors aim to provide a systematic review of published approaches to GH in GME. METHODS : We searched PubMed using variable keywords to identify articles with abstracts published between January 1975 and January 2015 …	2016		Journal of graduate medical education	8	5	685-691		10.4300/JGME-D-15-00774.1		#36	Bills 2016
In-training evaluations: developing an automated screening tool to measure report quality	Bismil, R.; Dudek, N. L.; Wood, T. J.	OBJECTIVES: In-training evaluation (ITE) is used to assess resident competencies in clinical settings. This assessment is documented on an evaluation report (In-Training Evaluation Report [ITER]). Unfortunately, the quality of these reports can be questionable. Therefore, training programmes to improve report quality are common. The Completed Clinical Evaluation Report Rating (CCERR) was develope…	2014		Medical education	48	7	724-732		10.1111/medu.12490		#37	Bismil 2014
Assessing the costs and outcomes of control programmes for sexually transmitted infections: A systematic review of economic evaluations	Bloch, S. C. M.; Jackson, L. J.; Frew, E.; Ross, J. D. C.	Objective To identify economic evaluations of interventions to control STIs and HIV targeting young people, and to assess how costs and outcomes are measured in these studies. Design Systematic review. Data sources Seven databases were searched (Medline (Ovid), EMBASE (Ovid), Web of Science, PsycINFO, NHS Economic Evaluation Database, NHS Health Technology Assessment and Database of Abstracts of …	2021		Sexually Transmitted Infections	97	5	334-344		10.1136/sextrans-2020-054873		#38	Bloch 2021
Medical education reform in Tajikistan: comparison of the conventional one-year family medicine residency program and the new two-year residency program for postgraduate medical education	Bohle, L. F.; Valencia, E.; Ross, G.; Dzhabarovna, D. D.; Yarbaeva, S. N.; Kasymova, Z. A.; Prytherch, H.	INTRODUCTION: The last two decades have seen a shift in former Soviet countries from highly specialized to more family medicine-focused systems. Medical education has slowly adjusted to these reforms, although the region is still at risk to have a chronic shortage of family doctors. This paper presents the evaluation of a new post-graduate family medicine program in Tajikistan, focused on compete…	2021		BMC medical education	21	1	306		10.1186/s12909-021-02749-x		#39	Bohle 2021
E-portfolios and Entrustable Professional Activities to support competency-based education in dietetics	Bramley, A. L.; Thomas, C. J.; Mc Kenna, L.; Itsiopoulos, C.	The concept of Entrustable Professional Activities, recently pioneered in medical education, has emerged to support the implementation of competency-based education. Although competency-based frameworks are widely used in healthcare professional education to develop outcomes-based curricula, assessment of student competency in professional placement settings remains challenging. The novel concept…	2021		Nursing & health sciences	23	1	148-156		10.1111/nhs.12774		#40	Bramley 2021
Remediating professionalism lapses in medical students and doctors: A systematic review	Brennan, N.; Price, T.; Archer, J.; Brett, J.	CONTEXT: A remediation intervention aims to facilitate the improvement of an individual whose competence in a particular skill has dropped below the level expected. Little is known regarding the effectiveness of remediation, especially in the area of professionalism. This review sought to identify and assess the effectiveness of interventions to remediate professionalism lapses in medical student…	2020		Medical education	54	3	196-204		10.1111/medu.14016		#42	Brennan 2020
Nutrition and public health in medical education in the UK: reflections and next steps	Broad, J.; Wallace, M.	OBJECTIVE: Doctors play an important role in the identification of nutritional disorders and as advocates for a healthy diet, and although the key tenets of good nutrition education for medical students have been discussed, reports on implementation are sparse. The present commentary responds to a gap in UK medical students' understanding of nutrition and public health and suggests ways to improv…	2018		Public health nutrition	21	13	2523-2525		10.1017/S1368980018000800		#43	Broad 2018
An Integrative Review of Clinical Reasoning Teaching Strategies and Outcome Evaluation in Nursing Education	Brown Tyo, M.; McCurry, M. K.	BACKGROUND: This study explored teaching strategies used to promote clinical reasoning in nursing education and identify outcomes used to evaluate effectiveness. METHOD: The integrative review framework by Whittemore and Knafl (2005) was used in this study. RESULTS: Strategies included simulation (n = 10); active learning strategies such as case studies, reflection, journaling, and collaborative …	2019		Nursing education perspectives	40	1	Nov-17		10.1097/01.NEP.0000000000000375		#45	BrownTyo 2019
The APDS General Surgery Education Quality Improvement Program (EQIP)	Brunsvold, M. E.; Fise, T. F.; Hickey, M.; Jarman, B. T.; Joshi, A. R. T.; Klingensmith, M. E.; Korndorffer, J. R.; Nfonsam, V. N.; Relles, D. M.; Smink, D. S.; Harrington, D. T.	BACKGROUND: Although the ACGME has called for outcomes-based evaluation of residency programs, few metrics or benchmarks exist connecting educational processes with resident educational outcomes. To address this deficiency, a national Education Quality Improvement Program (EQIP) for General Surgery training is proposed. METHODS: We describe the initial efforts to create this platform. In addition…	2022		Journal of Surgical Education	79	4	867-874		10.1016/j.jsurg.2022.02.010		#46	Brunsvold 2022
A Critical Disconnect: Residency Selection Factors Lack Correlation With Intern Performance	Burkhardt, J. C.; Parekh, K. P.; Gallahue, F. E.; London, K. S.; Edens, M. A.; Humbert, A. J.; Pillow, M. T.; Santen, S. A.; Hopson, L. R.	Background: Emergency medicine (EM) residency programs want to employ a selection process that will rank best possible applicants for admission into the specialty. Objective: We tested if application data are associated with resident performance using EM milestone assessments. We hypothesized that a weak correlation would exist between some selection factors and milestone outcomes. Methods: Utili…	2020		Journal of graduate medical education	12	6	696-704		10.4300/JGME-D-20-00013.1		#47	Burkhardt 2020
Practice Facilitation for PCMH Implementation in Residency Practices	Buscaj, E.; Hall, T.; Montgomery, L.; Fernald, D. H.; King, J.; Deaner, N.; Dickinson, W. P.	BACKGROUND AND OBJECTIVES: Primary care residency programs continue to adapt and change to become high-performing training sites for advanced primary care. Practice facilitation is a key method to assist practices in implementing organizational changes. This evaluation described the unique nature and essential roles and qualities of practice facilitation for residency program patient-centered med…	2016		Family medicine	48	10	795-800				#48	Buscaj 2016
The implementation of a quality system in the Dutch GP specialty training: barriers and facilitators; a qualitative study	Buwalda, N.; Braspenning, J.; van Roosmalen, S.; van Dijk, N.; Visser, M.	BACKGROUND: Quality assurance programs in medical education are introduced to gain insight into the quality of such programs and to trigger improvements. Although of utmost importance, research on the implementation of such programs is scarce. The Dutch General Practice (GP) specialty training institutes used an implementation strategy to implement a quality system (QS), and we aimed to study the…	2017		BMC medical education	17	1	127		10.1186/s12909-017-0947-7		#49	Buwalda 2017
Translating prenatal oral health clinical standards into dental education: results and policy implications	Byrd, M. G.; Quinonez, R. B.; Lipp, K.; Chuang, A.; Phillips, C.; Weintraub, J. A.	OBJECTIVES: To evaluate characteristics of pregnant women served through the University of North Carolina's (UNC) prenatal oral health program (pOHP) dental clinic and community healthcare pathways to inform efforts in promoting prenatal oral health policies. METHODS: The pOHP provides medical and dental students and practitioners with interprofessional experiences caring for pregnant women. A re…	2019		Journal of public health dentistry	79	1	25-33		10.1111/jphd.12291		#50	Byrd 2019
Assessment and Evaluation in Social Determinants of Health Education: a National Survey of US Medical Schools and Physician Assistant Programs	Campbell, M.; Liveris, M.; Caruso Brown, A. E.; Williams, A. L.; Ngongo, W.; Persell, S.; Mangold, K. A.; Adler, M. D.	Background: Social determinants of health (SDOH) curricular content in medical schools and physician assistant programs are increasing. However, there is little understanding of current practice in SDOH learner assessment and program evaluation, or what the best practices are. Objective: Our study aim was to describe the current landscape of assessment and evaluation at US medical schools and phy…	2022		Journal of General Internal Medicine	37	9	2180-2186		10.1007/s11606-022-07498-1		#51	Campbell 2022
Nutritional status assessment in leprous hospitalized patients in Argentina	Canicoba, M.; Feldman, N.; Lipovetzky, S.; Moyano, O.	Introduction: Leprosy is a regional problem of public health in the Argentine Republic. It has seen a continuous decrease of the prevalence in the last 10 years, with value is about 0.17/10000 citizen and the detection rate is constant about 0.10/10000 citizen. Even the death rate is low, its importance is given for the physicals, socials, permanents and the progressive disabilities that its prod…	2007		Nutricion Hospitalaria	22	3	377-381				#52	Canicoba 2007
Health Humanities curriculum and evaluation in health professions education: a scoping review	Carr, S. E.; Noya, F.; Phillips, B.; Harris, A.; Scott, K.; Hooker, C.; Mavaddat, N.; Ani-Amponsah, M.; Vuillermin, D. M.; Reid, S.; Brett-MacLean, P.	BACKGROUND: The articulation of learning goals, processes and outcomes related to health humanities teaching currently lacks comparability of curricula and outcomes, and requires synthesis to provide a basis for developing a curriculum and evaluation framework for health humanities teaching and learning. This scoping review sought to answer how and why the health humanities are used in health pro…	2021		BMC medical education	21	1	568		10.1186/s12909-021-03002-1		#53	Carr 2021
Student self-evaluation in clinical education	Carwile, L.; Murrell, J.	Student self-evaluation can be an important component of clinical education. Through self-evaluation, students may experience increased satisfaction with the educational process and decreased anxiety during evaluation. They also learn the process and importance of goal setting. This article reports on the development and use of a student self-evaluation instrument in a baccalaureate-level radiolo…	2002		Radiologic technology	73	5	415-422				#54	Carwile 2002
Qualitative analysis of student beliefs and attitudes after an objective structured clinical evaluation: Implications for affective domain learning in undergraduate nursing education	Cazzell, M.; Rodriguez, A.	This qualitative study explored the feelings, beliefs, and attitudes of senior-level undergraduate pediatric nursing students upon completion of a medication administration Objective Structured Clinical Evaluation (OSCE). The affective domain is the most neglected domain in higher education, although it is deemed the "gateway to learning." Quantitative assessments of clinical skills performed dur…	2011		Journal of Nursing Education	50	12	711-714		10.3928/01484834-20111017-04		#55	Cazzell 2011
Portfolio assessment and evaluation: implications and guidelines for clinical nursing education	Chabeli, M. M.	With the advent of Outcomes-Based Education in South Africa, the quality of nursing education is debatable, especially with regard to the assessment and evaluation of clinical nursing education, which is complex and renders the validity and reliability of the methods used questionable. This paper seeks to explore and describe the use of portfolio assessment and evaluation, its implications and gu…	2002		Curationis	25	3	4-Sep		10.4102/curationis.v25i3.771		#56	Chabeli 2002
How we used a patient visit tracker tool to advance experiential learning in systems-based practice and quality improvement in a medical student clinic	Chen, C. A.; Park, R. J.; Hegde, J. V.; Jun, T.; Christman, M. P.; Yoo, S. M.; Yamasaki, A.; Berhanu, A.; Vohra-Khullar, P.; Remus, K.; Schwartzstein, R. M.; Weinstein, A. R.	Poorly designed healthcare systems increase costs and preventable medical errors. To address these issues, systems-based practice (SBP) education provides future physicians with the tools to identify systemic errors and implement quality improvement (QI) initiatives to enhance the delivery of cost-effective, safe and multi-disciplinary care. Although SBP education is being implemented in residenc…	2016		Medical teacher	38	1	36-40		10.3109/0142159X.2014.975193		#57	Chen 2016
Evaluation of Racial Microaggressions Experienced During Medical School Training and the Effect on Medical Student Education and Burnout: A Validation Study	Chisholm, L. P.; Jackson, K. R.; Davidson, H. A.; Churchwell, A. L.; Fleming, A. E.; Drolet, B. C.	Introduction: Microaggressions in the learning environment have been documented at various levels of medical training. However, there is lack of data detailing the prevalence and effects of racial microaggressions in medical school. This limits interventions that might improve the learning environment for underrepresented minority medical students (URMMS). This study describes the creation and va…	2021		Journal of the National Medical Association	113	3	310-314		10.1016/j.jnma.2020.11.009		#58	Chisholm 2021
Beyond requirements: residency management through the Internet	Civetta, J. M.; Morejon, O. V.; Kirton, O. C.; Reilly, P. J.; Serebriakov,, II; Dobkin, E. D.; D'Angelica, M.; Antonetti, M.	HYPOTHESIS: An Internet application could collect information to satisfy documentation required by the Residency Review Committee. Beyond replacing a difficult and inefficient paper system, it would collect, process, and distribute information to administration, faculty, and residents. DESIGN: Descriptive study. SETTING: An integrated residency of 18 services at a university teaching hospital wit…	2001	Apr	Archives of Surgery	136	4	412-7				#59	Civetta 2001
A framework for analysis of sentinel events in medical student education	Cohen, D. M.; Clinchot, D. M.; Werman, H. A.	PROBLEM: Although previous studies have addressed student factors contributing to dismissal or withdrawal from medical school for academic reasons, little information is available regarding institutional factors that may hinder student progress. APPROACH: The authors describe the development and application of a framework for sentinel event (SE) root cause analysis to evaluate cases in which stud…	2013		Academic Medicine	88	11	1680-1684		10.1097/ACM.0b013e3182a82266		#60	Cohen 2013
The Effect and Use of Milestones in the Assessment of Neurological Surgery Residents and Residency Programs	Conforti, L. N.; Yaghmour, N. A.; Hamstra, S. J.; Holmboe, E. S.; Kennedy, B.; Liu, J. J.; Waldo, H.; Selden, N. R.	Objectives: The purpose of this study was to determine the effect of the Accreditation Council for Graduate Medical Education Milestones on the assessment of neurological surgery residents. The authors sought to determine the feasibility, acceptability, and utility of this new framework in making judgments of progressive competence, its implementation within programs, and the influence on curricu…	2018		Journal of Surgical Education	75	1	147-155		10.1016/j.jsurg.2017.06.001		#61	Conforti 2018
Perspective: Reconsidering the focus on "outcomes research" in medical education: A cautionary note	Cook, D. A.; West, C. P.	Researchers in medical education have been placing increased emphasis on "outcomes research," or the observable impact of educational interventions on patient care. However, although patient outcomes are obviously important, they should not be the sole focus of attention in medical education research. The purpose of this perspective is both to highlight the limitations of outcomes research in med…	2013		Academic Medicine	88	2	162-167		10.1097/ACM.0b013e31827c3d78		#63	Cook 2013
Blurring the boundaries between synthesis and evaluation. A customized realist evaluative synthesis into adolescent risk behavior prevention	Cooper, C.; Lhussier, M.; Carr, S.	Realist methodologies have been increasingly advocated for the investigation of complex social issues. Public health programs, such as those designed to prevent adolescent risk behavior, are typically considered complex. In conducting a realist review of the empirical literature relating to such programs, we encountered several challenges, including (a) an overabundance of empirical evidence, (b)…	2020		Research synthesis methods	11	3	457-470		10.1002/jrsm.1407		#64	Cooper 2020
Formative assessment scores in tutorial sessions correlates with OSCE and progress testing scores in a PBL medical curriculum	Couto, L. B.; Durand, M. T.; Wolff, A. C. D.; Restini, C. B. A.; Faria, M.; Romão, G. S.; Bestetti, R. B.	BACKGROUND: Effective assessments programs are a challenge in problem-based learning (PBL). One of the main principles of this educational setting is the Formative Assessment (FA). We hypothesized that students' performance assessed by FA in tutorial sessions in a PBL curriculum is related to other summative assessments. OBJECTIVE: To investigate the correlation among FA in tutorial sessions with…	2019		Medical education online	24	1	1560862		10.1080/10872981.2018.1560862		#65	Couto 2019
Comparison of clinical competency self-assessments among Advanced Education in General Dentistry (AEGD) residents before and during COVID-19 pandemic	D'Emilio, A.; Sabounchi, S. S.; Wu, Y.; Kim, A.; Franck, E.; Kane, D.; Lieberman, M.	PURPOSE/OBJECTIVES: Self-assessment of clinical competence is an important tool for effective learning and training for some educational programs. The New York University (NYU) Langone Hospital's Advanced Education in General Dentistry (AEGD) Program has had its residents complete self-assessment of clinical competency evaluations for many years. The evaluation is used to understand the residents…	2022		Journal of dental education	86	7	774-780		10.1002/jdd.12898		#67	D'Emilio 2022
Students as patients: A systematic review of peer simulation in health care professional education	Dalwood, N.; Bowles, K. A.; Williams, C.; Morgan, P.; Pritchard, S.; Blackstock, F.	CONTEXT: Evidence supports the substitution of both clinical placement time and traditional educational activities with simulation-based education (SBE). However, lack of resources can be a barrier to SBE implementation. Peer simulation provides an alternative to simulated patient (SP)-based SBE by educating students to portray patient roles. This diversifies learning experiences for students usi…	2020		Medical education	54	5	387-399		10.1111/medu.14058		#68	Dalwood 2020
Value and feasibility of South-South Medical Elective Exchanges in Africa	Daniels, K.; Thomson, E.; Nawagi, F.; Flinkenflögel, M.	BACKGROUND: An elective is part of the curriculum where students have the flexibility to choose both the study topic and location. International medical electives are a well-established part of curricula at most medical schools in high-income countries. They are highly valued by students and have proven educational benefits, though do come with challenges, such as lack of reciprocity. Low and mid…	2020		BMC medical education	20	1	319		10.1186/s12909-020-02224-z		#69	Daniels 2020
Implementing Competency-Based Medical Education in Family Medicine: A Narrative Review of Current Trends in Assessment	Danilovich, N.; Kitto, S.; Price, D. W.; Campbell, C.; Hodgson, A.; Hendry, P.	BACKGROUND AND OBJECTIVES: The implementation of effective competency-based medical education (CBME) relies on building a coherent and integrated system of assessment across the continuum of training to practice. As such, the developmental progression of competencies must be assessed at all stages of the learning process, including continuing professional development (CPD). Yet, much of the recen…	2021		Family medicine	53	1	Sep-22		10.22454/FamMed.2021.453158		#70	Danilovich 2021
Implementation of health promotion programmes in schools: an approach to understand the influence of contextual factors on the process?	Darlington, E. J.; Violon, N.; Jourdan, D.	BACKGROUND: Implementing complex and multi-level public health programmes is challenging in school settings. Discrepancies between expected and actual programme outcomes are often reported. Such discrepancies are due to complex interactions between contextual factors. Contextual factors relate to the setting, the community, in which implementation occurs, the stakeholders involved, and the charac…	2018		BMC public health	18	1	163		10.1186/s12889-017-5011-3		#71	Darlington 2018
Evaluation of the integration of social accountability values into medical education using a problem-based learning curriculum	Dash, N. R.; Taha, M. H.; Shorbagi, S.; Abdalla, M. E.	BACKGROUND: Medical schools have the obligation to direct their education toward addressing the priority health concerns of the societies that they serve. The purpose of this study was to evaluate the integration of the concepts and values of social accountability into the case scenarios that are used in a problem-based learning (PBL) curriculum at a medical school in the United Arab Emirates (UA…	2022		BMC medical education	22	1	181		10.1186/s12909-022-03245-6		#72	Dash 2022
The value of small group learning: An evaluation of an innovative CPD programme for primary care medical practitioners	De Villiers, M.; Bresick, G.; Mash, B.	Introduction: A 'competence' model of CPD using facilitated small groups covering a range of clinical topics is an alternative model to lecture-based CPD. The aim of this study was to evaluate a new small group CPD programme and to determine whether the anticipated improvements in the quality of learning were realised. Method: A nominal group technique (NGT) was used to compile two questionnaires…	2003		Medical Education	37	9	815-821		10.1046/j.1365-2923.2003.01595.x		#73	DeVilliers 2003
Relationships between health outcomes in older populations and urban green infrastructure size, quality and proximity	Dennis, M.; Cook, P. A.; James, P.; Wheater, C. P.; Lindley, S. J.	BACKGROUND: There is a growing body of literature supporting positive associations between natural environments and better health. The type, quality and quantity of green and blue space ('green-space') in proximity to the home might be particularly important for less mobile populations, such as for some older people. However, considerations of measurement and definition of green-space, beyond sin…	2020		BMC public health	20	1	626		10.1186/s12889-020-08762-x		#74	Dennis 2020
Design, implementation and evaluation of a medical education programme using the ambulatory diagnostic and treatment centre	Dent, J.; Skene, S.; Nathwani, D.; Pippard, M.; Ponnamperuma, G.; Davis, M.	Background: In the UK a central government initiative is seeking to transfer aspects of specialist NHS care to community settings using ambulatory diagnostic and treatment centres (ADTCs). Aims: Following the redevelopment of a district general hospital as an ADTC, we were interested in the feasibility of using this new facility to deliver a structured programme for undergraduate medical students…	2007		Medical Teacher	29	4	341-345		10.1080/01421590701509720		#75	Dent 2007
Evaluation of a mentored student project programme using reflective summaries	Devi, V.; Abraham, R. R.	Background. Undergraduate research experience has become increasingly relevant for today’s medical students, considering the professional requirements of their challenging future. Methods. In the mentored student project (MSP) programme at Melaka Manipal Medical College, students undertake a short-term group research project under the guidance of their mentor. After data collection and analysis, …	2020		National Medical Journal of India	33	2	102-106		10.4103/0970-258X.310920		#76	Devi 2020
Preparedness for practice: a systematic cross-specialty evaluation of the alignment between postgraduate medical education and independent practice	Dijkstra, I. S.; Pols, J.; Remmelts, P.; Brand, P. L.	BACKGROUND: Postgraduate medical education training programs strive to prepare their trainees optimally for independent practice. Several studies have shown, however, that new consultants feel inadequately prepared for practice, and that this increases the risk of stress and burnout. AIM: To analyze across specialties for which tasks and themes new consultants feel inadequately prepared. And, to …	2015		Medical teacher	37	2	153-161		10.3109/0142159X.2014.929646		#77	Dijkstra 2015
Evaluating research training outcomes: Experience from the cancer prevention fellowship program at the national cancer institute	Dores, G. M.; Chang, S.; Berger, V. W.; Perkins, S. N.; Hursting, S. D.; Weed, D. L.	PURPOSE: The authors describe an evaluation approach to assess research training that is easy to implement, takes into account individual experience and diversity in research disciplines, and can be adapted to measure various outcomes, depending upon program goals. METHOD: Using publications as the outcome measure, the authors analyzed data from 66 trainees in the National Cancer Institute's Canc…	2006		Academic Medicine	81	6	535-541		10.1097/01.ACM.0000225216.07584.b0		#79	Dores 2006
Evaluation of self-directed clinical education: Validation of an instrument	Dornan, T.; Boshuizen, H.; Cordingley, L.; Hider, S.; Hadfield, J.; Scherpbier, A.	AIM: To explore the evaluation of self-directed, integrated clinical education. METHODS: We delivered a quantitative and qualitative, self-report questionnaire to students through their web-based learning management system. The questionnaire was distributed 4 times over 1 year, each time in 2 parts. A generic part evaluated boundary conditions for learning, teaching activities and 'real patient l…	2004		Medical Education	38	6	670-678		10.1111/j.1365-2929.2004.01837.x		#80	Dornan 2004
Evaluation of nurses' experiences of a post education program promoting recognition and response to patient deterioration: Phase 2, clinical coach support in practice	Duff, B.; El Haddad, M.; Gooch, R.	Front-line nurses providing around the clock care are pivotal to the identification, recognition, and response to patient deterioration. However, there is growing evidence that patient deterioration indicators are poorly managed and not escalated to rapid response teams (RRTs), contributing to adverse outcomes. Access to effective educational programs has been cited as vital in optimising nurses'…	2020		Nurse education in practice	46		102835		10.1016/j.nepr.2020.102835		#81	Duff 2020
Using qualitative data from a program director's evaluation form as an outcome measurement for medical school	Durning, S. J.; Hanson, J.; Gilliland, W.; McManigle, J. M.; Waechter, D.; Pangaro, L. N.	BACKGROUND: Medical education programs need outcome measurements to promote curriculum improvement and to help meet accreditation standards. PURPOSE: Determine the added value of qualitative comments written by program directors (PDs) in response to a survey concerning first postgraduate year (PGY-1) graduates. We hypothesized that these comments would serve as an additional outcome measurement f…	2010		Military medicine	175	6	448-452				#82	Durning 2010
Use of a journal club and letter-writing exercise to teach critical appraisal to medical undergraduates	Edwards, R.; White, M.; Gray, J.; Fischbacher, C.	Introduction: There is growing interest in methods of teaching critical appraisal skills at undergraduate and postgraduate levels. We describe an approach using a journal club and subsequent letter writing to teach critical appraisal and writing skills to medical undergraduates. Methods: The exercise occurs during a 3-week public health medicine attachment in the third year of the undergraduate c…	2001		Medical Education	35	7	691-694		10.1046/j.1365-2923.2001.00972.x		#83	Edwards 2001
Addressing needs of diverse stakeholders: Twelve tips for leaders of health professions education programs	Edwards, R. A.; Venugopal, S.; Navedo, D.; Ramani, S.	Designing and evaluating health professions educational programs require a range of skills in a rapidly changing educational and healthcare environment. Not all program directors possess all the required leadership skills. In this twelve tips article, we describe a systematic approach to effectively address the complexity facing program leadership, implement robust programs and meaningfully evalu…	2019		Medical teacher	41	1	17-23		10.1080/0142159X.2017.1396307		#84	Edwards 2019
Development of a common clinical assessment tool for evaluation in nurse anesthesia education	Elisha, S.; Bonanno, L.; Porche, D.; Mercante, D. E.; Gerbasi, F.	There is a lack of standardization among evaluations completed by clinical educators of student registered nurse anesthetists (SRNAs) during their clinical education as reported by nurse anesthesia program administrators and students. To address this issue, the Council on Accreditation of Nurse Anesthesia Educational Programs (COA) Board created the Common Clinical Assessment Tool (CCAT) Special …	2020		AANA Journal	88	1	Nov-17				#85	Elisha 2020
RE-AIM analysis of a community-partnered policy, systems, and environment approach to increasing consumption of healthy foods in schools serving low-income populations	Escaron, A. L.; Martinez, C.; Vega-Herrera, C.; Enger, S. M.	Prevalences of childhood overweight and obesity represent major public health concerns. School-based policy strategies represent one approach to increasing access to healthy foods; however, overall health impact of such initiatives is often overlooked. We undertook program evaluation of a school wellness policy focused approach in low-income, multiracial communities in southeast Los Angeles. We c…	2019		Translational Behavioral Medicine	9	5	899-909		10.1093/tbm/ibz116		#86	Escaron 2019
Evaluating Wellness Interventions for Resident Physicians: A Systematic Review	Eskander, J.; Rajaguru, P. P.; Greenberg, P. B.	Background: Wellness initiatives implemented by graduate medical education programs can help mitigate burnout in resident physicians. Objective: This systematic review seeks to identify factors that impact the effectiveness of resident wellness interventions and to provide a conceptual framework to guide future interventions. Methods: Using the Preferred Reporting Items for Systematic Reviews and…	2021		Journal of graduate medical education	13	1	58-69		10.4300/JGME-D-20-00359.1		#87	Eskander 2021
Medical students call for national standards in anatomical education	Farey, J. E.; Sandeford, J. C.; Evans-McKendry, G. D.	The diminishing number of hours dedicated to formal instruction in anatomy has led to a debate within medical education as to the level required for safe clinical practice. We provide a review of the current state of anatomical education in Australian medical schools and state the case for national standards. In light of the review presented, council members of the Australian Medical Students' As…	2014		ANZ journal of surgery	84	11	813-815		10.1111/ans.12557		#88	Farey 2014
Education of veterinary medical and other public health providers: Linking interventions with health outcomes	Fechter-Leggett, E. D.; Like, B.; Vigneau, D. L.; Jarvin, L.; Lindenmayer, J. M.	A systematic literature review was performed to summarize the nature, implementation, outcomes, and long-term impacts of previously instituted interventions and programs aimed at educating veterinary public health providers. A logic model was developed to direct the literature search strategy, provide a framework for evaluating the relationship between veterinary public health professional educat…	2011		Journal of Veterinary Medical Education	38	2	171-183		10.3138/jvme.38.2.171		#89	Fechter-Leggett 2011
Clinical Nursing Leadership Education in Long-Term Care: Intervention Design and Evaluation	Fiset, V.; Luciani, T.; Hurtubise, A.; Grant, T. L.	The main objective of the current case study was to investigate the perceived leadership learning needs and feasibility of delivering leadership education to registered staff involved in direct care in long-term care (LTC) homes. The study was conducted in Ontario, Canada, and participants included RNs, registered practical nurses, and nursing administrators. Phase 1 bilingual web-based survey an…	2017		Journal of gerontological nursing	43	4	49-56		10.3928/00989134-20170111-01		#90	Fiset 2017
Assessment of Orthopedic Educational Research in 2015 Publications	Freeman, T.; Shelke, N.; Rajani, R.	Background: Due to orthopedic surgery's unique educational model, recent changes within graduate medical education have the potential to impact the methods and outcomes of specialty training significantly. Using Mind the Gap: Representation of Medical Education in Cardiology-Related Articles and Journals (Allred et al., 2016) as a framework, this study investigates educational research within the…	2019		Journal of Surgical Education	76	2	578-584		10.1016/j.jsurg.2018.08.015		#91	Freeman 2019
Evaluation of students' perceived clinical competence and learning needs following an online virtual simulation education programme with debriefing during the COVID-19 pandemic	Fung, J. T. C.; Zhang, W.; Yeung, M. N.; Pang, M. T. H.; Lam, V. S. F.; Chan, B. K. Y.; Wong, J. Y.	AIMS AND OBJECTIVES: This study aimed to evaluate the effect of a virtual simulation education programme with debriefing in undergraduate nursing students. Perceived clinical competence and learning needs of students in a simulation environment were also measured. BACKGROUND: Evidence showed virtual simulation education programmes provided better knowledge acquisition. However, these studies to d…	2021	11	Nursing Open	8	6	3045-3054		https://dx.doi.org/10.1002/nop2.1017		#92	Fung 2021
A scoping review of evaluation frameworks and their applicability to real-world physical activity and dietary change programme evaluation	Fynn, J. F.; Hardeman, W.; Milton, K.; Jones, A. P.	BACKGROUND: Physical activity and dietary change programmes play a central role in addressing public health priorities. Programme evaluation contributes to the evidence-base about these programmes; and helps justify and inform policy, programme and funding decisions. A range of evaluation frameworks have been published, but there is uncertainty about their usability and applicability to different…	2020		BMC public health	20	1	1000		10.1186/s12889-020-09062-0		#93	Fynn 2020
A novel integration of online and flipped classroom instructional models in public health higher education	Galway, L. P.; Corbett, K. K.; Takaro, T. K.; Tairyan, K.; Frank, E.	BACKGROUND: In 2013, a cohort of public health students participated in a 'flipped' Environmental and Occupational Health course. Content for the course was delivered through NextGenU.org and active learning activities were carried out during in-class time. This paper reports on the design, implementation, and evaluation of this novel approach. METHODS: Using mixed-methods, we examined learning e…	2014		BMC medical education	14		181		10.1186/1472-6920-14-181		#94	Galway 2014
Implementation of an integrated care programme to avoid fragility fractures of the hip in older adults in 18 Bavarian hospitals - study protocol for the cluster-randomised controlled fracture liaison service FLS-CARE	Geiger, I.; Kammerlander, C.; Höfer, C.; Volland, R.; Trinemeier, J.; Henschelchen, M.; Friess, T.; Böcker, W.; Sundmacher, L.	BACKGROUND: The economic and public health burden of fragility fractures of the hip in Germany is high. The likelihood of requiring long-term care and the risk of suffering from a secondary fracture increases substantially after sustaining an initial fracture. Neither appropriate confirmatory diagnostics of the suspected underlying osteoporosis nor therapy, which are well-recognised approaches to…	2021		BMC geriatrics	21	1	43		10.1186/s12877-020-01966-1		#95	Geiger 2021
Empowering medical students as agents of curricular change: a value-added approach to student engagement in medical education	Geraghty, J. R.; Young, A. N.; Berkel, T. D. M.; Wallbruch, E.; Mann, J.; Park, Y. S.; Hirshfield, L. E.; Hyderi, A.	One area in which medical students can add significant value is medical education, and involving them as key stakeholders in their education can have a profound impact on students and the institutions that serve them. However, detailed descriptions of the structure, implementation and quality of programs facilitating student engagement are lacking. We describe the structure of a novel student eng…	2020		Perspectives on medical education	9	1	60-65		10.1007/s40037-019-00547-2		#96	Geraghty 2020
Development and validation of a claims-based measure of abortion services	Gibbs, S. E.; Oakley, L. P.; Harvey, S. M.	Rationale: Data on abortion services are critical for monitoring trends in access and utilization, evaluating policies, and examining a wide range of research questions. Accurate and timely data, however, can be difficult to obtain for abortion services. Oregon is one of several states that use state funds to finance abortion services in their Medicaid programmes. Oregon's Medicaid programme cont…	2020		Journal of Evaluation in Clinical Practice	26	5	1383-1388		10.1111/jep.13315		#97	Gibbs 2020
Development of Australian clinical practice outcome standards for graduates of critical care nurse education	Gill, F. J.; Leslie, G. D.; Grech, C.; Boldy, D.; Latour, J. M.	AIMS AND OBJECTIVES: To develop critical care nurse education practice standards. BACKGROUND: Critical care specialist education for registered nurses in Australia is provided at graduate level. Considerable variation exists across courses with no framework to guide practice outcomes or evidence supporting the level of qualification. DESIGN: An eDelphi technique involved the iterative process of …	2015		Journal of clinical nursing	24	3-Apr	486-499		10.1111/jocn.12631		#98	Gill 2015
Connecting the Dots: Interprofessional health education and delivery system redesign at the veterans health administration	Gilman, S. C.; Chokshi, D. A.; Bowen, J. L.; Rugen, K. W.; Cox, M.	Health systems around the United States are embracing new models of primary care using interprofessional team-based approaches in pursuit of better patient outcomes, higher levels of satisfaction among patients and providers, and improved overall value. Less often discussed are the implications of new models of care for health professions education, including education for physicians, nurse pract…	2014		Academic Medicine	89	8	1113-1116		10.1097/ACM.0000000000000312		#99	Gilman 2014
Evaluating the Evaluators: Implementation of a Multi-Source Evaluation Program for Graduate Medical Education Program Directors	Goldhamer, M. E.; Baker, K.; Cohen, A. P.; Weinstein, D. F.	BACKGROUND: Multi-source evaluation has demonstrated value for trainees, but is not generally provided to residency or fellowship program directors (PDs). OBJECTIVE: To develop, implement, and evaluate a PD multi-source evaluation process. METHODS: Tools were developed for PD evaluation by trainees, department chairs, and graduate medical education (GME) leadership. Evaluation questions were base…	2016		Journal of graduate medical education	8	4	592-596		10.4300/JGME-D-15-00543.1		#100	Goldhamer 2016
A process evaluation of medical ethics education in the first year of a new medical curriculum	Goldie, J.; Schwartz, L.; Morrison, J.	Background: Despite the recent increase in activity in the field of medical ethics education, few evaluative studies have been carried out. Most studies have taken place in North America, in curricula where teaching is discipline-based, and have concentrated on outcome rather than on the curricular processes adopted. Aim: To evaluate the process of medical ethics education in the first year of a …	2000		Medical Education	34	6	468-473		10.1046/j.1365-2923.2000.00496.x		#101	Goldie 2000
Effects of bedside team-based learning on pediatric clinical practice in Chinese medical students	Gong, J.; Du, J.; Hao, J.; Li, L.	BACKGROUND: Bedside teaching is a primary educational tool to improve the clinical practice of medical students. As a new medical pedagogical approach, team-based learning (TBL) is gradually being integrated into Chinese medical education programmes to promote clinical reasoning, knowledge application, teamwork and collaboration. The aim of this controlled study is to investigate the effects of T…	2022		BMC medical education	22	1	264		10.1186/s12909-022-03328-4		#102	Gong 2022
Economic evaluation of simulated and traditional clinical placements in occupational therapy education	Gospodarevskaya, E.; Carter, R.; Imms, C.; Chu, E. M. Y.; Nicola-Richmond, K.; Gribble, N.; Froude, E.; Guinea, S.; Sheppard, L.; Iezzi, A.; Chen, G.	INTRODUCTION: This economic evaluation complements results of the randomised controlled trial that established non-inferiority of the learning outcomes of a one-week simulated clinical placement (SCP) in occupational therapy qualifying degrees in comparison to an equivalent traditional clinical placement (TCP). This companion study presents detailed cost analyses of two placement alternatives and…	2019		Australian occupational therapy journal	66	3	369-379		10.1111/1440-1630.12563		#103	Gospodarevskaya 2019
A prediction-based method to estimate student learning outcome: Impact of response rate and gender differences on evaluation results	Grebener, B. L.; Barth, J.; Anders, S.; Beisbarth, T.; Raupach, T.	BACKGROUND: Low response rates threaten the reliability and validity of student evaluations of teaching. Previous research has shown that asking students to predict how satisfied their fellow students were with a course produces reliable results at lower response rates. The aim of this study was to investigate whether this prediction-based method can also be used to evaluate student learning outc…	2021	5	Medical Teacher	43	5	524-530		https://dx.doi.org/10.1080/0142159X.2020.1867714		#104	Grebener 2021
The Most Important Skills Required by Local Public Health Departments for Responding to Community Needs and Improving Health Outcomes	Grimm, B.; Ramos, A. K.; Maloney, S.; Abresch, C.; Tibbits, M.; Lyons, K.; Palm, D.	In 2017, Public Health 3.0 was introduced, providing recommendations that expand traditional public department functions and programs. Operationalizing the framework requires that local health departments invest in the requisite professional skills to respond to their community's needs. The purpose of this paper is to determine the professional skills that are most important for local health depa…	2022		Journal of community health	47	1	79-86		10.1007/s10900-021-01020-0		#105	Grimm 2022
The Use of Economic Evaluation to Inform Newborn Screening Policy Decisions: The Washington State Experience	Grosse, S. D.; Thompson, J. D.; Ding, Y.; Glass, M.	Policy Points: Newborn screening not only saves lives but can also yield net societal economic benefit, in addition to benefits such as improved quality of life to affected individuals and families. Calculations of net economic benefit from newborn screening include the monetary equivalent of avoided deaths and reductions in costs of care for complications associated with late-diagnosed individua…	2016		Milbank Quarterly	94	2	366-391		10.1111/1468-0009.12196		#106	Grosse 2016
Implementing a clinical-educator curriculum to enrich internal medicine residents' teaching capacity	Habboush, Y.; Stoner, A.; Torres, C.; Beidas, S.	INTRODUCTION: Physicians-in-training (residents) are typically the primary educators for medical students during clinical clerkships. However, residents are not formally trained to teach or to assess their teaching. The aim of this study was to assess the implementation of a clinical educator rotation aimed at developing residents' competencies related to clinical teaching. METHODS: A mixed-metho…	2019		BMC medical education	19	1	459		10.1186/s12909-019-1888-0		#108	Habboush 2019
Interprofessional student clinics: an economic evaluation of collaborative clinical placement education	Haines, T. P.; Kent, F.; Keating, J. L.	Interprofessional student clinics can be used to create clinical education placements for health professional students in addition to traditional hospital-based placements and present an opportunity to provide interprofessional learning experiences in a clinical context. To date, little consideration has been given in research literature as to whether such clinics are economically viable for a un…	2014		Journal of interprofessional care	28	4	292-298		10.3109/13561820.2013.874983		#110	Haines 2014
Redesigning the Clinical Learning Environment to Improve Interprofessional Care and Education: Multi-Method Program Evaluation of the iPACE Pilot Unit	Hallen, S.; Van der Kloot, T.; McCormack, C.; Han, P. K. J.; Lucas, F. L.; Wierda, L.; Meyer, D.; Varaklis, K.; Bing-You, R.	Background: In 2016, Maine Medical Center received an Accreditation Council for Graduate Medical Education Pursuing Excellence in Innovation grant to redesign the clinical learning environment to promote interprofessional care and education. The Interprofessional Partnership to Advance Care and Education (iPACE) model was developed and piloted on an adult inpatient medicine unit as an attempt ach…	2020		Journal of graduate medical education	12	5	598-610		10.4300/JGME-D-19-00675.1		#112	Hallen 2020
Evaluation of pioneering introduction of integrative and prophetic medicine education in an Arabic medical school (Taibah University, Saudi Arabia): 10 years' experience	Hamouda, O.; Sweilam, M.; Abdellah, A.; El Sayed, S. M.	Objective: To assess physicians' attitudes toward integrative medicine (IM), including prophetic medicine (PM), combining the best of modern medicine with the best of alternative and complementary medicine. Most physicians are unfamiliar with IM and PM and may thus be against them and it may communicate that to the public. Methods: Taibah University (Saudi Arabia) is the sole university in the Ar…	2019		Journal of International Medical Research	47	5	2157-2165		10.1177/0300060519831174		#113	Hamouda 2019
Process and outcome evaluation of a CBME intervention guided by program theory	Hamza, D. M.; Ross, S.; Oandasan, I.	Rationale: Competency-based medical education (CBME) has gained momentum as an improved training model, but literature on outcomes of CBME, including evaluation of implementation processes, is minimal. We present a case for the following: (a) the development of a program theory is essential prior to or in the initial stages of implementation of CBME; (b) the program theory should guide the strate…	2020		Journal of Evaluation in Clinical Practice	26	4	1096-1104		10.1111/jep.13344		#114	Hamza 2020
Historical study of clinical pharmacy education in Japan (part 2) retrospective evaluation of the roles of the one-year graduate course of clinical pharmacy practice (Yakugaku Senkouka) at Meijo University	Han-Ya, M.	Clinical pharmacy practice education started 30 years ago in Japan. Since 1975, a one-year graduate course, clinical pharmacy practice (Yakugaku Senkouka), has been offered at Meijo University, making it a leading school to raise pharmacists with sufficient experience in hospital settings. This article describes the scope of the course, the development of educational systems to meet public demand…	2003		Yakushigaku zasshi. The Journal of Japanese history of pharmacy	38	1	66-81				#115	Han-Ya 2003
Crashing from cadaver to computer: Covid-driven crisis-mode pedagogy spawns active online substitute for teaching gross anatomy	Harrell, K. M.; McGinn, M. J.; Edwards, C. D.; Warren Foster, K.; Meredith, M. A.	In early 2020, the Covid-19 crisis forced medical institutions worldwide to convert quickly to online platforms for content delivery. Although many components of medical education were adaptable to that format, anatomical dissection laboratory lost substantial content in that conversion, including features of active student participation, three-dimensional spatial relationships of structures, and…	2021		Anatomical sciences education	14	5	536-551		10.1002/ase.2121		#116	Harrell 2021
Clinical Research Nurse Education: Using Scope and Standards of Practice to Improve Care	Herena, P. S.; Paguio, G.; Pulone, B.	A staff shortage of clinical research nurses leaves a few to cover the jobs of many, and heavy workloads lead to decreased quality care and practices. A new plan of hiring inexperienced nurses was implemented at a comprehensive cancer center to help quickly fill roles; however, challenges arose with training. In response, the research nurse leadership team created a course using the clinical rese…	2018		Clinical journal of oncology nursing	22	4	450-452		10.1188/18.CJON.450-452		#119	Herena 2018
Face yourself! - learning progress and shame in different approaches of video feedback: a comparative study	Herrmann-Werner, A.; Loda, T.; Erschens, R.; Schneider, P.; Junne, F.; Gilligan, C.; Teufel, M.; Zipfel, S.; Keifenheim, K. E.	BACKGROUND: Feedback is a crucial part of medical education and with on-going digitalisation, video feedback has been increasingly in use. Potentially shameful physician-patient-interactions might particularly benefit from it, allowing a meta-perspective view of ones own performance from a distance. We thus wanted to explore different approaches on how to deliver specifically video feedback by in…	2019		BMC medical education	19	1	88		10.1186/s12909-019-1519-9		#120	Herrmann-Werner 2019
Implementation and evaluation of a medical informatics distance education program	Hersh, W. R.; Junium, K.; Mailhot, M.; Tidmarsh, P.	Objective: Given the need for continuing education in medical informatics for midcareer professionals, the authors aimed to implement and evaluate distance learning courses in this area. Design: The authors performed a needs assessment, content and technology planning, implementation, and student evaluation. Measurements: The needs assessment and student evaluations were assessed using a combinat…	2001		Journal of the American Medical Informatics Association	8	6	570-584		10.1136/jamia.2001.0080570		#121	Hersh 2001
Beyond NAVMEC: Competency-based veterinary education and assessment of the professional competencies	Hodgson, J. L.; Pelzer, J. M.; Inzana, K. D.	The implementation of competency-based curricula within the health sciences has been an important paradigm shift over the past 30 years. As a result, one of the five strategic goals recommended by the North American Veterinary Medical Education Consortium (NAVMEC) report was to graduate career-ready veterinarians who are proficient in, and have the confidence to use, an agreed-upon set of core co…	2013		Journal of Veterinary Medical Education	40	2	102-118		10.3138/jvme.1012-092R		#122	Hodgson 2013
Evaluation of an e-learning distance education system in the Graduate School of Medical Sciences of Tottori University	Houri, D.; Watanabe, T.; Hayashi, K.; Kurozawa, Y.	Three years have passed since the introduction of a new e-learning system as part of the graduate study program in the Faculty of Medicine of Tottori University. To improve this system, a survey was conducted among graduate students and faculty members to evaluate it. The subjects of the study were 138 graduate students (in the doctoral programs in Medical Science, 1st- and 2nd-term doctoral prog…	2012		Yonago Acta Medica	55	4	69-73				#123	Houri 2012
The unintended consequences of clarity: Reviewing the actions of the liaison committee on medical education before and after the reformatting of accreditation standards	Hunt, D.; Migdal, M.; Eaglen, R.; Barzansky, B.; Sabalis, R.	Purpose: To determine the frequency of severe action decisions made by the Liaison Committee on Medical Education (LCME) in two time periods and to speculate about contributing factors for any change. Method: Two study periods were reviewed. Study Period 1 (1996-2000) was before a 2002 reformatting of the standards; Study Period 2 (2004-2009) was after that reformatting. The frequency of severe a…	2012		Academic Medicine	87	5	560-566		10.1097/ACM.0b013e31824d4b7c		#124	Hunt 2012
Identification and evaluation of the core elements of character education for medical students in Korea	Hur, Y.; Lee, K.	Purpose: Medicine requires uniquely high levels of motivation, ethics, and altruistic values and behavior. This study was conducted to redefine character education in medical education and to identify and evaluate the core elements of physicians' character. Methods: A 3-round Delphi survey was conducted by professors of medical education, physicians, experts from nursing school, and head nurse in…	2019		Journal of educational evaluation for health professions	16		21		10.3352/jeehp.2019.16.21		#125	Hur 2019
Medical students' self-evaluation of character, and method of character education	Hur, Y.; Yeo, S.; Lee, K.	BACKGROUND: As medical doctors must have a strong sense of ethics, character education is particularly important for them compared with other professions. This follow-up study aimed to establish the foundation for developing a character education program in medical schools by (1) conducting a survey among medical students on the self-assessment of one's character based on eight qualities (service…	2022		BMC medical education	22	1	271		10.1186/s12909-022-03342-6		#126	Hur 2022
Visiting Jack: Mixed Methods Evaluation of a Virtual Home Visit Curriculum With a Child With Medical Complexity	Huth, K.; Amar-Dolan, L.; Perez, J. M.; Luff, D.; Cohen, A. P.; Glader, L.; Leichtner, A.; Newman, L. R.	Background: There are limited training opportunities for pediatricians in caring for children with medical complexity (CMC) in the home and community. Prior studies have described a lack of comfort caring for CMC among pediatric residents. Objective: 1) To evaluate the impact of participation in a virtual home visit curriculum on pediatric residents’ confidence, knowledge, and application of know…	2020		Academic Pediatrics	20	7	1020-1028		10.1016/j.acap.2020.05.001		#127	Huth 2020
Developing and evaluating a course programme to enhance existential communication with cancer patients in general practice	Hvidt, E. A.; Ammentorp, J.; Søndergaard, J.; Timmermann, C.; Hansen, D. G.; Hvidt, N. C.	OBJECTIVE: Our objective was to describe the development and evaluation of a course programme in existential communication targeting general practitioners (GPs). DESIGN: The UK Medical Research Council's (MRC) framework for complex intervention research was used as a guide for course development and evaluation and was furthermore used to structure this paper. The development phase included: ident…	2018		Scandinavian journal of primary health care	36	2	142-151		10.1080/02813432.2018.1459235		#128	Hvidt 2018
Development and evaluation of a pilot overdose education and naloxone distribution program for hospitalized general medical patients	Jakubowski, A.; Pappas, A.; Isaacsohn, L.; Castillo, F.; Masyukova, M.; Silvera, R.; Holaday, L.; Rausch, E.; Farooq, S.; Veltri, K. T.; Cunningham, C. O.; Bachhuber, M. A.	Background: Overdose education and naloxone distribution (OEND) to people at risk of witnessing or experiencing an opioid overdose has traditionally been provided through harm reduction agencies. Expanding OEND to inpatient general medical settings may reach at-risk individuals who do not access harm reduction services and have not been trained. An OEND program targeting inpatients was developed,…	2019		Substance abuse	40	1	61-65		10.1080/08897077.2018.1518836		#129	Jakubowski 2019
Evaluation of blended medical education from lecturers' and students' viewpoint: a qualitative study in a developing country	Jebraeily, M.; Pirnejad, H.; Feizi, A.; Niazkhani, Z.	BACKGROUND: To improve the quality of education, many academic medical institutions are investing in the application of blended education to support new teaching and learning methods. To take necessary measures to implement the blended learning smoothly, and to achieve its goals, we aimed to identify its strengths, weaknesses, opportunities, and threats (SWOT) from its key users' viewpoints. METH…	2020		BMC medical education	20	1	482		10.1186/s12909-020-02388-8		#130	Jebraeily 2020
'Ten golden rules' for designing software in medical education: Results from a formative evaluation of DIALOG	Jha, V.; Duffy, S.	Evaluation of educational material has become very important in a climate where there is increasing concern with assessing and maintaining quality. DIALOG (acronym for Distance Interactive Learning in Obstetrics and Gynaecology) is an electronic program on CD-ROM for continuing education. A formative evaluation of DIALOG was carried out to determine whether DIALOG was achieving its educational ob…	2002		Medical Teacher	24	4	417-421		10.1080/01421590220145798		#131	Jha 2002
Short- and Long-Term Influences of Flipped Classroom Teaching in Physiology Course on Medical Students' Learning Effectiveness	Ji, M.; Luo, Z.; Feng, D.; Xiang, Y.; Xu, J.	The flipped classroom (FC) teaching has been increasingly employed in medical education. Many studies have shown this "student-centered" pedagogical model improves students' overall achievement in the course, with students showing more motivation and better self-directed learning skills when compared to the traditional classroom teaching. However, most of the previous studies have been evaluating…	2022		Frontiers in public health	10		835810		10.3389/fpubh.2022.835810		#132	Ji 2022
Interprofessional education: evaluation of a radiation therapy and medical physics student simulation workshop	Jimenez, Y. A.; Thwaites, D. I.; Juneja, P.; Lewis, S. J.	Introduction: Interprofessional education (IPE) involves two or more professions engaged in learning with, from and about each other. An initiative was undertaken to explore IPE for radiation therapy (RT) and medical physics (MP) students through a newly developed workshop based around simulated learning. The aims of this study were to explore RT and MP students’ perceptions of working as part of…	2018		Journal of Medical Radiation Sciences	65	2	106-113		10.1002/jmrs.256		#133	Jimenez 2018
Medical professionalism education for psychiatry trainees: Does it meet standards?	Joiner, A. B.; Husain, N.; Duddu, V.; Chaudhry, I. B.	Objective: Developing professionalism is an important part of a doctor's training. Developing professional attributes is an expected part of postgraduate psychiatry training, as indicated by the curriculum. It is unknown whether this requirement is being met. Our aim was to explore whether psychiatry trainees are meeting current standards of professionalism education. Methods: This audit and eval…	2015		Australasian Psychiatry	23	1	72-75		10.1177/1039856214563847		#134	Joiner 2015
Problem-based learning for professionalism and scientific integrity training of biomedical graduate students: Process evaluation	Jones, N. L.; Peiffer, A. M.; Lambros, A.; Eldridge, J. C.	Objective: We conducted a process evaluation to (a) assess the effectiveness of a new problem-based learning curriculum designed to teach professionalism and scientific integrity to biomedical graduate students and (b) modify the course to enhance its relevance and effectiveness. The content presented realistic cases and issues in the practice of science, to promote skill development and to accul…	2010		Journal of Medical Ethics	36	10	620-626		10.1136/jme.2009.035238		#135	Jones 2010
Development and evaluation of a blended educational programme for general practitioners' trainers to stimulate proactive HIV testing	Joore, I. K.; van Bergen, Jeam; Ter Riet, G.; van der Maat, A.; van Dijk, N.	BACKGROUND: In the Netherlands, a substantial proportion of newly diagnosed HIV patients present late for care, therefore, we investigated the effectiveness of a blended educational programme for trainers of GPs designed to stimulate proactive HIV testing. METHODS: GP trainers at the Academic Medical Center in Amsterdam were invited to participate in a two days training programme incorporating ev…	2018	03 07	BMC Family Practice	19	1	36		https://dx.doi.org/10.1186/s12875-018-0723-8		#136	Joore 2018
Mixed-Method Evaluation of a Cadaver Dissection Course for General Surgery Interns: An Innovative Approach for Filling the Gap Between Gross Anatomy and the Operating Room	Juo, Y. Y.; Hanna, C.; Chi, Q.; Chang, G.; Peacock, W. J.; Tillou, A.; Lewis, C. E.	Objective: To evaluate an innovative whole cadaver dissection curriculum designed to focus on teaching procedure-relevant anatomy and surgical skills to surgery interns. Design: A mixed methods explanatory sequential design incorporating both quantitative and qualitative evaluations was used to evaluate the cadaver dissection course. Quantitative data were prospectively collected and retrospectiv…	2018		Journal of Surgical Education	75	6	1526-1534		10.1016/j.jsurg.2018.03.010		#137	Juo 2018
Family physicians enhance end-of-life care: evaluation of a new continuing medical education learning module in British Columbia	Kadlec, H.; Hollander, M. J.; Clelland, C.; Kallstrom, L.; Hollander, M.	BACKGROUND: The Practice Support Program (PSP) is an innovative peer-to-peer continuing medical education (CME) program that offers full-service family physicians/general practitioners (GPs) in British Columbia (BC), Canada, post-graduate training on a variety of topics. We present the evaluation findings from the PSP learning module on enhancing end-of-life (EOL) care within primary care. METHOD…	2015		BMC medical education	15		119		10.1186/s12909-015-0392-4		#138	Kadlec 2015
Creating Clinician Educators: Evaluation of a One-Month Medical Education Curriculum for Senior Residents	Kahn, M. J.; Estrada, C. A.; Willett, L. L.; Kraemer, R. R.	Background: Clinician-educator tracks improve teaching behaviors in trainees. However, detailed curriculum descriptions to fully understand, compare, and reproduce them are often lacking. We aimed to describe and evaluate a medical education curriculum for senior residents. Methods: Based on Kolb's experiential learning model, we designed a one-month curriculum to increase teaching effectiveness.…	2021		American Journal of the Medical Sciences	362	6	606-611		10.1016/j.amjms.2021.06.010		#139	Kahn 2021
Implementation of a novel population panel management curriculum among interprofessional health care trainees	Kaminetzky, C. P.; Beste, L. A.; Poppe, A. P.; Doan, D. B.; Mun, H. K.; Woods, N. F.; Wipf, J. E.	BACKGROUND: Gaps in chronic disease management have led to calls for novel methods of interprofessional, team-based care. Population panel management (PPM), the process of continuous quality improvement across groups of patients, is rarely included in health professions training for physicians, nurses, or pharmacists. The feasibility and acceptance of such training across different healthcare pro…	2017		BMC medical education	17	1	264		10.1186/s12909-017-1093-y		#140	Kaminetzky 2017
What do graduates think about a two-week rational pharmacotherapy course in the fifth year of medical education?	Karaalp, A.; Akici, A.; Kocabaşoǧlu, Y. E.; Oktay, Ş	The present study aims to assess the short- and midterm post-graduation impact of a pharmacotherapy course in the fifth year at Marmara University School of Medicine by an objective (OSCE) and a subjective (questionnaires) evaluation. Statistical comparison of pretest, posttest-exposed case and posttest-unexposed case scores indicated both a retention and a transfer effect of training. The post-c…	2003		Medical Teacher	25	5	515-521		10.1080/014215903100100418		#141	Karaalp 2003
Competency frameworks for nurse practitioner residency and fellowship programs: Comparison, analysis, and recommendations	Kesten, K. S.; Beebe, S. L.	ABSTRACT: Nurse practitioner (NP) education has followed the pattern of other health professions in recent years to place an emphasis on competency-based education. In recent years, postgraduate NP residency/fellowship programs to achieve competence and successful transition to practice have emerged and flourished. Currently, there is no standard competency framework in use for NP residency/fello…	2021		Journal of the American Association of Nurse Practitioners	34	1	160-168		10.1097/JXX.0000000000000591		#144	Kesten 2021
Performance assessment through pre- and post-training evaluation of continuing medical education courses in prevention and management of cardio-vascular diseases in primary health care facilities of Armenia	Khachatryan, L.; Balalian, A.	To assess the difference of pre- and post-training performance evaluation of continuing medical education (CME) courses in cardio-vascular diseases (CVD) management among physicians at primary health care facilities of Armenian regions we conducted an evaluation survey. 212 medical records were surveyed on assessment of performance before and after the training courses through a self-employed str…	2013		Journal of community health	38	6	1132-1139		10.1007/s10900-013-9724-7		#145	Khachatryan 2013
Simulation in nursing education: an evaluation of students' outcomes at their first clinical practice combined with simulations	Khalaila, R.	BACKGROUND: Nursing students frequently report feeling anxiety prior to entering their first clinical setting. Education through simulations reduces the anxiety level of nursing students and contributes to various outcomes for students' learning processes. OBJECTIVES: The purpose of this study was twofold: to evaluate the effectiveness of simulations in reducing anxiety and promoting self-confide…	2014		Nurse education today	34	2	252-258		10.1016/j.nedt.2013.08.015		#146	Khalaila 2014
Evaluation of an international faculty development program for developing countries in Asia: the Seoul Intensive Course for Medical Educators	Kim, D. H.; Yoon, H. B.; Sung, M.; Yoo, D. M.; Hwang, J.; Kim, E. J.; Lee, S.; Shin, J. S.	BACKGROUND: The issue of collaboration in medical education is becoming prominent. Some faculty development programs have suggested an approach for promoting collaboration on a global level. However, non-English-speaking developing countries in Asia, especially in Southeast Asia, do not take advantage of them due to their unique context, such as language and culture. To address these issues, Seou…	2015		BMC medical education	15		224		10.1186/s12909-015-0518-8		#147	Kim 2015
Measuring the "whole system" outcomes of an educational innovation: Experience from the integrative family medicine program	Kligler, B.; Lebensohn, P.; Koithan, M.; Schneider, C.; Rakel, D.; Cook, P.; Kohatsu, W.; Maizes, V.	Background and Objectives: Six family medicine residency programs in the United States collaborated on the development and implementation of an integrative family medicine (IFM) program, which is a postgraduate training model that combines family medicine residency training with an integrative medicine fellowship. This paper reports on effects of IFM on residency programs and clinical systems in …	2009		Family Medicine	41	5	342-349				#148	Kligler 2009
Teaching research: a programme to develop research capacity in undergraduate medical students at the University of KwaZulu-Natal, South Africa	Knight, S. E.; Van Wyk, J. M.; Mahomed, S.	BACKGROUND: Improved research ability is a core competency to achieve in health professionals. The Selectives is a three-year, longitudinal, community-based programme within the undergraduate curriculum which aims to develop research capacity in all medical students during the prescribed curriculum. In relation to the programme, the authors describe the types of studies conducted by students, con…	2016		BMC medical education	16		61		10.1186/s12909-016-0567-7		#149	Knight 2016
A process evaluation of the 'Aware' and 'Supportive Communities' gambling harm-minimisation programmes in New Zealand	Kolandai-Matchett, K.; Bellringer, M.; Landon, J.; Abbott, M.	Background: The Gambling Act 2003 mandated a public health strategy for preventing and minimising gambling harm in New Zealand. Aware Communities and Supportive Communities are two public health programmes subsequently implemented nationwide. These programmes differed from common health promotion initiatives such as media or education campaigns as they were community-action based (requiring commu…	2018		European journal of public health	28	2	369-376		10.1093/eurpub/ckx120		#150	Kolandai-Matchett 2018
Evaluation of a personal and professional development module in an undergraduate medical curriculum in India	Komattil, R.; Hande, S. H.; Mohammed, C. A.; Subramaniam, B.	The study aimed at evaluating the personal and professional development (PPD) module in the undergraduate medical curriculum in Melaka Manipal Medical College, India. PPD hours were incorporated in the curriculum. A team of faculty members and a faculty coordinator identified relevant topics and students were introduced to topics such as medical humanities, leadership skills, communication skills…	2016		Korean journal of medical education	28	1	117-121		10.3946/kjme.2016.17		#151	Komattil 2016
Is the delivery of a quality improvement education programme in obstetrics and gynaecology for final year medical students feasible and still effective in a shortened time frame?	Kool, B.; Wise, M. R.; Peiris-John, R.; Sadler, L.; Mahony, F.; Wells, S.	BACKGROUND: Teaching clinical audit skills to nascent health professionals is one strategy to improve frontline care. The undergraduate medical curriculum at the University of Auckland provides improvement science theory and skills in Year 5 teaching, and the opportunity to put this into practice during an Obstetrics and Gynaecology (O&G) clinical attachment in Year 6. In 2015, a revised medical …	2017		BMC medical education	17	1	91		10.1186/s12909-017-0927-y		#152	Kool 2017
A European evaluation of the patients' role in clinical education: A six-country cross sectional study	Koskinen, S.; Leino-Kilpi, H.; Blöndal, K.; Brasaitė-Abromė, I.; Burke, E.; Fitzgerald, S.; Fuster, P.; Kielė, V.; Löyttyniemi, E.; Salminen, L.; Stubner, J.; Suikkala, A.	AIM: The aim of this study was to analyse the patients' role in clinical education in terms of facilitative student-patient relationship in Finland, Germany, Iceland, Ireland, Lithuania and Spain and factors promoting a more facilitative relationship in clinical education. BACKGROUND: Nursing students' bedside learning is reliant on patients and the establishment of a person-centred approach deve…	2022		Nurse education in practice	59		103287		10.1016/j.nepr.2022.103287		#153	Koskinen 2022
Which strings attached: ethical considerations for selecting appropriate conditionalities in conditional cash transfer programmes	Krubiner, C. B.; Merritt, M. W.	Conditional cash transfers (CCTs) present a promising approach to simultaneously tackle chronic poverty and poor health. While these programmes clearly embody beneficent aims, questions remain regarding the ethical design of CCTs. Limited guidance exists for the ethical evaluation of the defining feature of these programmes: the conditionalities. Drawing upon prominent public health ethics framew…	2017		Journal of medical ethics	43	3	167-176		10.1136/medethics-2016-103386		#154	Krubiner 2017
Development and evaluation of a spiral model of assessing EBM competency using OSCEs in undergraduate medical education	Kumaravel, B.; Stewart, C.; Ilic, D.	BACKGROUND: Medical students often struggle to understand the relevance of Evidence Based Medicine (EBM) to their clinical practice, yet it is a competence that all students must develop prior to graduation. Objective structured clinical examinations (OSCEs) are a valued assessment tool to assess critical components of EBM competency, particularly different levels of mastery as they progress thro…	2021		BMC medical education	21	1	204		10.1186/s12909-021-02650-7		#155	Kumaravel 2021
Creating a Competency-Based Medical Education Curriculum for Canadian Diagnostic Radiology Residency (Queen’s Fundamental Innovations in Residency Education)—Part 1: Transition to Discipline and Foundation of Discipline Stages	Kwan, B. Y. M.; Mbanwi, A.; Cofie, N.; Rogoza, C.; Islam, O.; Chung, A. D.; Dalgarno, N.; Dagnone, D.; Wang, X.; Mussari, B.	Purpose: The Royal College of Physicians and Surgeons of Canada (RCPSC) has mandated the transition of postgraduate medical training in Canada to a competency-based medical education (CBME) model divided into 4 stages of training. As part of the Queen’s University Fundamental Innovations in Residency Education proposal, Queen’s University in Canada is the first institution to transition all of it…	2021		Canadian Association of Radiologists Journal	72	3	372-380		10.1177/0846537119894723		#156	Kwan 2021
How a New Health Intervention Affects the Health Systems? Learnings from Pentavalent Vaccine Introduction in India	Lahariya, C.; Paruthi, R.; Bhattacharya, M.	Objectives: To summarize the findings from a Post Introduction Evaluation (PIE) of pentavalent vaccine in Tamil Nadu and Kerala state of India and to understand how the health systems could be prepared for (prior to) introducing a new intervention and how such introduction could affect the health systems (afterwards). Methods: A post introduction evaluation (PIE) of Haemophilus influenzae type b …	2016		Indian Journal of Pediatrics	83	4	294-299		10.1007/s12098-015-1844-x		#157	Lahariya 2016
The effect of a regional hepatopancreaticobiliary surgical program on clinical volume, quality of cancer care, and outcomes in the veterans affairs system	Lau, K.; Salami, A.; Barden, G.; Khawja, S.; Castillo, D. L.; Poppelaars, V.; Artinyan, A.; Awad, S. S.; Berger, D. H.; Albo, D.; Anaya, D. A.	IMPORTANCE: Malignant neoplasms of the hepatopancreaticobiliary (HPB) system constitute a significant public health problem worldwide. Treatment coordination for these tumors is challenging and can result in substandard care. Referral centers for HPB disease have been used as a strategy to improve postoperative outcomes, but their effect on accomplishing regionalization of care and improving qual…	2014		JAMA Surgery	149	11	1153-1161		10.1001/jamasurg.2014.1711		#158	Lau 2014
The Quebec experience in promoting healthy lifestyles and preventing obesity: how can we do better?	Le Bodo, Y.; Blouin, C.; Dumas, N.; De Wals, P.; Laguë, J.	Over the last years, many actions have been implemented in the Canadian province of Quebec to prevent health issues related to diet, physical activity and obesity. As a new public health programme is being launched, the ‘How can we do better?’ project aimed to identify priority areas for further action. An exhaustive search led to identify 166 interventions rolled out in Quebec between 2006 and 2…	2017		Obesity Reviews	18	9	967-986		10.1111/obr.12559		#159	LeBodo 2017
Evaluation of general practice house officer attachments in Counties Manukau: insights and benefits	Le Comte, L.; Hayward, B.; Hughes, D.; Villa, L.; Madell, D.	BACKGROUND The Medical Council of New Zealand requires graduating doctors to have community attachments within their first two years of practice by 2020. Counties Manukau Health has developed a programme where house officers (HOs) are attached to a general practice for three months. AIM This study aimed to establish the value of four HO general practice attachments in Counties Manukau and describ…	2016		Journal of primary health care	8	4	288-294		10.1071/HC16001		#160	LeComte 2016
Practical Implications for an Effective Radiology Residency Quality Improvement Program for Milestone Assessment	Leddy, R.; Lewis, M.; Ackerman, S.; Hill, J.; Thacker, P.; Matheus, M.; Tipnis, S.; Gordon, L.	Utilization of a radiology resident–specific quality improvement (QI) program and curriculum based on the Accreditation Council for Graduate Medical Education (ACGME) milestones can enable a program's assessment of the systems-based practice component and prepare residents for QI implementation post graduation. This article outlines the development process, curriculum, QI committee formation, and…	2017		Academic Radiology	24	1	95-104		10.1016/j.acra.2016.08.018		#161	Leddy 2017
Community exchange and time currencies: a systematic and in-depth thematic review of impact on public health outcomes	Lee, C.; Burgess, G.; Kuhn, I.; Cowan, A.; Lafortune, L.	Objectives: Austerity in government funding, and public service reform, has heightened expectations on UK communities to develop activities and resources supportive of population health and become part of a transformed place-based system of community health and social care. As non-monetary place-based approaches, Community Exchange/Time Currencies could improve social contact and cohesion, and he…	2020		Public Health	180		117-128		10.1016/j.puhe.2019.11.011		#162	Lee 2020
Evaluation of a point of care ultrasound curriculum for Indonesian physicians taught by first-year medical students	Lee, J. B.; Tse, C.; Keown, T.; Louthan, M.; Gabriel, C.; Anshus, A.; Hasjim, B.; Lee, K.; Kim, E.; Yu, L.; Yu, A.; Lahham, S.; Bunch, S.; Alvarado, M.; Gari, A.; Fox, J. C.	BACKGROUND: The purpose of this study was to assess the short-term effi cacy of a 4-week ultrasound curriculum taught by American fi rst-year medical students to general practitioners working in public health care clinics, or puskesmas, in Bandung, Indonesia. METHODS: We performed a prospective, observational study of Indonesian health care practitioners from public clinics in Bandung, Indonesia.…	2017		World Journal of Emergency Medicine	8	4	281-286		10.5847/wjem.j.1920-8642.2017.04.006		#163	Lee 2017
Application and evaluation of a caring code in clinical nursing education	Lee-Hsieh, J.; Kuo, C. L.; Tseng, H. F.	This study evaluated the effectiveness of the Caring Code, a tool for teaching caring to nursing students during clinical practice. An experimental, longitudinal design was used. A sample of 480 students from a 5-year junior nursing college program in Taiwan was randomly divided into experimental and control groups. Each member of the experimental group carried a copy of the Caring Code, the cont…	2005		Journal of Nursing Education	44	4	177-184				#165	Lee-Hsieh 2005
[Aims, educational and competence-based evaluation methods in the theoretical courses in the Danish medical specialist education]	Leffers, H. C.; Østergaard, D.	This observational study describes the implementation of the CanMEDS' framework of seven roles in theoretical courses in the Danish medical specialist education as well as it describes educational and competence-based evaluation methods. Based on the specialties' written objectives, we found that in 32% of the cases only the role as medical expert was addressed, and that in 92% of the cases at le…	2012		Ugeskrift for laeger	174	25	1728-1730				#166	Leffers 2012
Evaluation and assessment of social accountability in medical schools	Leinster, S.	Social accountability as an outcome must be measured at institutional (evaluation) and individual (assessment) level. The definitions used in the measurement will be dependent on the social setting of the medical school being scrutinised. A formal framework is needed so that comparisons can be made and progress measured. The World Health Organisation suggests that there are four principles that d…	2011		Medical teacher	33	8	673-676				#168	Leinster 2011
Evaluation of Canadian undergraduate ophthalmology medical education at Western University	Li, B.; Curts, D.; Iordanous, Y.; Proulx, A.; Sharan, S.	To assess and evaluate the current level of ophthalmology knowledge and teaching curriculum in undergraduate year 3 (MS-3) at Western University. The Undergraduate Medical Education Curriculum at Western University has instituted additional ophthalmology lecture series to all MS-3 students. A test on basic ophthalmic knowledge was administered to MS-3 students immediately before and after lecture…	2016		Canadian Journal of Ophthalmology	51	5	373-377		10.1016/j.jcjo.2016.04.024		#169	Li 2016
Development, application, and evaluation of a problem-based learning method in clinical laboratory education	Li, X.; Xie, F.; Li, X.; Li, G.; Chen, X.; Lv, J.; Peng, C.	Background: There is a big gap between theory and real clinical practice with respect to the structure of clinical laboratory medicine (CLM) education in China. An integrated teaching method is urgently required, to improve student competency and prepare students to deal with complex challenges in the working environment. Methods: A total of 122 fourth-year CLM students studying at Hubei Universi…	2020		Clinica Chimica Acta	510		681-684		10.1016/j.cca.2020.08.037		#170	Li 2020
An evaluation of plastic surgery resident selection factors	Liang, F.; Rudnicki, P. A.; Prince, N. H.; Lipsitz, S.; May Jr, J. W.; Guo, L.	Objective Our purpose was to provide a metric by which evaluation criteria are prioritized during resident selection. In this study, we assessed which residency applicant qualities are deemed important by members of the American Association of Plastic Surgeons (AAPS). Methods A survey was distributed to all 580 AAPS members, and 295 responded to rate the importance of resident metrics, including …	2015		Journal of Surgical Education	72	1	Aug-15		10.1016/j.jsurg.2014.07.013		#171	Liang 2015
A proposal for the future of medical education accreditation in Korea	Lim, K. Y.	For the past 20 years, the medical education accreditation program of the Korean Institute of Medical Education and Evaluation (KIMEE) has contributed significantly to the standardization and improvement of the quality of basic medical education in Korea. It should now contribute to establishing and promoting the future of medical education. The Accreditation Standards of KIMEE 2019 (ASK2019) hav…	2020		Journal of educational evaluation for health professions	17		32		10.3352/jeehp.2020.17.32		#172	Lim 2020
Goodness of fit of the items used in the 2nd cycle of evaluation and accreditation of medical schools by the Korea Institute of Medical Education and Evaluation based on the Rasch model	Lim, M. S.; Huh, S.	PURPOSE: Since 2004, the Korea Institute of Medical Education and Evaluation has been responsible for the evaluation and accreditation of medical schools in Korea. The 2nd cycle of evaluations was conducted from 2007 to 2011. The present study aimed at testing the goodness of fit of the items used in the 2nd cycle of evaluation and accreditation based on the Rasch model. METHODS: Dichotomous data…	2019		Journal of educational evaluation for health professions	16		28		10.3352/jeehp.2019.16.28		#173	Lim 2019
Implementing economic evaluation in simulation-based medical education: challenges and opportunities	Lin, Y.; Cheng, A.; Hecker, K.; Grant, V.; Currie, G. R.	CONTEXT: Simulation-based medical education (SBME) is now ubiquitous at all levels of medical training. Given the substantial resources needed for SBME, economic evaluation of simulation-based programmes or curricula is required to demonstrate whether improvement in trainee performance (knowledge, skills and attitudes) and health outcomes justifies the cost of investment. Current literature evalu…	2018		Medical education	52	2	150-160		10.1111/medu.13411		#174	Lin 2018
Can asthma education improve clinical outcomes? An evaluation of a pediatric asthma education program	Liu, C.; Feekery, C.	Asthma is a common, costly, and chronic disease that has a significant impact on children, their families, and the health care system. This study investigated whether formal asthma education can reduce asthma severity and morbidity and further questioned whether the method of education is an important factor in this process. Study subjects were recruited from the emergency department of the Royal…	2001		Journal of Asthma	38	3	269-278		10.1081/JAS-100000114		#175	Liu 2001
Between SET and ASP: balancing the scales of student evaluation of teaching (SET) and teachers' assessments of student performance (ASP) for medical school education in psychiatry	Looi, J. C.; Anderson, K. J.	OBJECTIVES:: We explore the relative roles of student evaluation of teaching (SET) and teachers' assessment of student performance (ASP) in medical school education in psychiatry. CONCLUSIONS:: We conclude that SET and ASP need to be better researched as outcome measures, and input from both processes needs to be balanced in evaluating psychiatric medical education.	2018	Dec	Australasian Psychiatry	26	6	659-661		https://dx.doi.org/10.1177/1039856218783854		#176	Looi 2018
Exploring taught masters education for healthcare practitioners: a systematic review of literature	Madi, M.; Hamzeh, H.; Griffiths, M.; Rushton, A.; Heneghan, N. R.	BACKGROUND: Masters-level education is a key pathway of professional development for healthcare practitioners. Whilst there is evidence that Masters-level education leads to career enhancement, it is unclear how the programme pedagogy contributes to this. The objective was to: (1) examine the programme pedagogies and context that supports learning, and (2) synthesise the outputs, outcomes and imp…	2019		BMC medical education	19	1	340		10.1186/s12909-019-1768-7		#177	Madi 2019
Family Medicine Maternity Care Call to Action: Moving Toward National Standards for Training and Competency Assessment	Magee, S. R.; Eidson-Ton, W. S.; Leeman, L.; Tuggy, M.; Kim, T. O.; Nothnagle, M.; Breuner, J.; Loafman, M.	BACKGROUND: Maternity care is an integral part of family medicine, and the quality and cost-effectiveness of maternity care provided by family physicians is well documented. Considering the population health perspective, increasing the number of family physicians competent to provide maternity care is imperative, as is working to overcome the barriers discouraging maternity care practice. A stand…	2017		Family medicine	49	3	211-217				#178	Magee 2017
Evaluating competence in psychotherapy	Manring, J.; Beitman, B. D.; Dewan, M. J.	Background: The Residency Review Committee (RRC) for Psychiatry has recently charged psychiatry training programs with developing methods to demonstrate competence of trainees in five areas of psychotherapy. Each program must decide what specific skills are essential for competence in each of the five listed psychotherapies. This requires determining whether those skills that are necessary are al…	2003		Academic Psychiatry	27	3	136-144		10.1176/appi.ap.27.3.136		#179	Manring 2003
Simulation-Based Medical Emergencies Education for Dental Students: A Three-Year Evaluation	Marti, K.; Sandhu, G.; Aljadeff, L.; Greene, R.; Lesch, A. B.; Le, J. M.; Pinsky, H. M.; Rooney, D. M.	This aim of this study was to develop and evaluate a simulation program for dental students to supplement a lecture-based medical emergencies course. Students' self-reported knowledge, experience, confidence, and ability regarding medical emergencies were assessed as program outcomes. For three years (in 2014, 2015, and 2016), all second-year students (N=333) at one U.S. dental school were random…	2019		Journal of dental education	83	8	973-980		10.21815/JDE.019.084		#180	Marti 2019
Where do we go from here? Moving from systems-based practice process measures to true competency via developmental milestones	Martinez, J.; Phillips, E.; Harris, C.	For many educators it has been challenging to meet the Accreditation Council for Graduate Medical Education's requirements for teaching systems-based practice (SBP). An additional layer of complexity for educators is evaluating competency in SBP, despite milestones and entrustable professional activities (EPAs). In order to address this challenge, the authors present the results of a literature r…	2014		Medical education online	19		24441		10.3402/meo.v19.24441		#181	Martinez 2014
Perspectives of Internal Medicine Residency Program Directors on the Accreditation Council for Graduate Medical Education (ACGME) Diversity Standards	Martinez-Strengel, A.; Balasuriya, L.; Black, A.; Berg, D.; Genao, I.; Gross, C. P.; Keene, D.; Latimore, D.; Sotto-Santiago, S.; Boatright, D.	Background: To increase diversity and inclusion in graduate medical education, the Accreditation Council for Graduate Medical Education (ACGME) issued a revision to their Common Program Requirements during the 2019–2020 academic year mandating that all residency programs must have policies and practices to achieve appropriate diversity among trainees and faculty. Objective: To explore the perspec…	2021		Journal of General Internal Medicine	36	9	2539-2546		10.1007/s11606-021-06825-2		#182	Martinez-Strengel 2021
Use it or lose it: a qualitative study of the maintenance of physical activity in older adults	Maula, A.; LaFond, N.; Orton, E.; Iliffe, S.; Audsley, S.; Vedhara, K.; Kendrick, D.	BACKGROUND: Lack of physical activity (PA) is a recognised global public health problem, which is increasing in prevalence with a detrimental impact on the pattern of disease worldwide. In the UK, older adults comprise the most sedentary group, with only 57% of males and 52% of females aged 65-74 years and 43% of males and 21% of females aged 75-84 years meeting PA recommendations. PA confers mul…	2019		BMC geriatrics	19	1	349		10.1186/s12877-019-1366-x		#183	Maula 2019
An evaluation of the role of the clinical education facilitator	McCormack, B.; Slater, P.	AIMS AND OBJECTIVES. The objective of the study was to identify whether clinical education facilitators made a difference to the learning experiences of nurses in a large teaching hospital. BACKGROUND. Strategies for enabling continuous professional development are well established in health care organizations as key components of approaches to lifelong learning. The benefits of continuous profes…	2006		Journal of clinical nursing	15	2	135-144				#184	McCormack 2006
Comparing evaluation responses of an interprofessional education initiative with students in undergraduate nursing and medical programmes	McMillan, M.; Rhodes, J.; Winder, P.; Strathearn, M.; Anakin, M.	BACKGROUND: Interprofessional education initiatives can be used as effective means to influence students' perceptions of their own and others' roles and interactions as health professionals. There is a need to better understand how interprofessional education learning outcomes are appreciated by students. AIM: The aims of this study were to describe and compare evaluation feedback from students i…	2021		Nurse education today	105		105023		10.1016/j.nedt.2021.105023		#185	McMillan 2021
Improving medical students’ written communication skills: Design and evaluation of an educational curriculum	Melvin, L.; Connolly, K.; Pitre, L.; Dore, K. L.; Wasi, P.	Background and objectives Written and verbal communication skills are important skills for all physicians. While verbal skills are taught and assessed in medical school, medical students report limited instruction in written communication skills. This study examined the impact of a curriculum delivered during a 6-week clinical rotation in Internal Medicine on the objective assessment of medical s…	2015		Postgraduate Medical Journal	91	1076	303-308		10.1136/postgradmedj-2014-132983		#186	Melvin 2015
An evaluation of educational interventions aimed at preparing medical students for discharge summary writing: a rapid review of the literature	Merchant, H.; Nyamapfene, T.	Whilst discharge summaries are important for ensuring patient continuity of care, they often lack important information. Medical students and newly qualified doctors have attributed this to insufficient teaching, thereby indicating a need to improve discharge summary education within the undergraduate medical curriculum. The aim was to review educational approaches used to prepare undergraduate m…	2021		Irish Journal of Medical Science	190	2	523-530		10.1007/s11845-020-02325-0		#187	Merchant 2021
Development, implementation, and outcomes of a simulation-based medical education (SBME) prostate brachytherapy workshop for radiation oncology residents	Mesko, S.; Chapman, B. V.; Tang, C.; Kudchadker, R. J.; Bruno, T. L.; Sanders, J.; Das, P.; Pinnix, C. C.; Thaker, N. G.; Frank, S. J.	Purpose: Despite a preponderance of data demonstrating strong clinical outcomes and cost-effectiveness, prostate brachytherapy use and competency continue to decline. Enhanced resident education may help reverse this trend. We therefore developed and implemented a simulation-based medical education course for low-dose-rate prostate brachytherapy (LDR-PB). Materials and Methods: A 1-week LDR-PB co…	2020		Brachytherapy	19	6	738-745		10.1016/j.brachy.2020.08.009		#188	Mesko 2020
Evaluation of a Video-Assisted Patient Education Program to Reduce Blood Pressure Delivered through the Electronic Medical Record: Results of a Quality Improvement Project	Miller, E. R.; Alzahrani, H. A.; Bregaglio, D. S.; Christensen, J. K.; Palmer, S. L.; Alsharif, F. H.; Matroud, A. S.; Kanaani, K. A.; Sunbul, T. J.; D'Almeida, J.; Morrissey, S.; Crockford, M.; Rajanayagam, S. N.; Sarhan, A. A.; Azmi, W. H.; Miller, A. R.; Vrany, E. A.; Al Natour, S.; Dalcin, A. T.; Ghamdi, M. J.; Appel, L. J.	BACKGROUND: Low-cost, automated interventions that increase knowledge and skills around diet and lifestyle modifications are recommended for cardiovascular disease risk reduction. METHODS: We initiated a quality improvement program to assess the impact of a web-based diet and lifestyle intervention utilizing short animated videos in adults with high blood pressure (BP) at a primary care clinic in…	2021		American Journal of Hypertension	34	12	1328-1335		10.1093/ajh/hpab135		#189	Miller 2021
Collective constructions of 'waste': epistemic practices for disinvestment in the context of Dutch social health insurance	Moes, F.; Houwaart, E.; Delnoij, D.; Horstman, K.	BACKGROUND: Faced with growing budget pressure, policymakers worldwide recognize the necessity of strategic disinvestment from ineffective, inefficient or harmful medical practices. However, disinvestment programs face substantial social, political and cultural challenges: mistrust, struggles for clinical autonomy or stakeholders' reluctance to engage in what can be perceived as 'rationing'. Acad…	2019		BMC health services research	19	1	633		10.1186/s12913-019-4434-1		#190	Moes 2019
Evaluation by medical students of the educational value of multi-material and multi-colored three-dimensional printed models of the upper limb for anatomical education	Mogali, S. R.; Yeong, W. Y.; Tan, H. K. J.; Tan, G. J. S.; Abrahams, P. H.; Zary, N.; Low-Beer, N.; Ferenczi, M. A.	For centuries, cadaveric material has been the cornerstone of anatomical education. For reasons of changes in curriculum emphasis, cost, availability, expertise, and ethical concerns, several medical schools have replaced wet cadaveric specimens with plastinated prosections, plastic models, imaging, and digital models. Discussions about the qualities and limitations of these alternative teaching …	2018		Anatomical sciences education	11	1	54-64		10.1002/ase.1703		#191	Mogali 2018
An evaluation of a pain education programme for physiotherapists in clinical practice	Monaghan, J.; Adams, N.; Fothergill, M.	OBJECTIVE: The present study evaluated the implementation and acceptability of a pain education programme delivered to physiotherapists in clinical practice. METHODS: A pre-test/post-test design with 10 physiotherapists was employed. Descriptive and inferential statistics were used for outcome measure data. Focus groups were carried out with seven physiotherapists within 1 month post-intervention…	2018		Musculoskeletal care	16	1	103-111		10.1002/msc.1218		#192	Monaghan 2018
The utility of mini-Clinical Evaluation Exercise in undergraduate and postgraduate medical education: A BEME review: BEME Guide No. 59	Mortaz Hejri, S.; Jalili, M.; Masoomi, R.; Shirazi, M.; Nedjat, S.; Norcini, J.	Background: This BEME review aims at exploring, analyzing, and synthesizing the evidence considering the utility of the mini-CEX for assessing undergraduate and postgraduate medical trainees, specifically as it relates to reliability, validity, educational impact, acceptability, and cost.Methods: This registered BEME review applied a systematic search strategy in seven databases to identify studi…	2020		Medical teacher	42	2	125-142		10.1080/0142159X.2019.1652732		#194	MortazHejri 2020
Community partnered projects: residents engaging with community health centers to improve care	Moushey, E.; Shomo, A.; Elder, N.; O'Dea, C.; Rahner, D.	BACKGROUND: Important residency curricular elements, including scholarship, quality improvement (QI), and community health, often exist as independent components. We developed a curriculum to train residents to become community-responsive physicians that included longitudinal care at a community health center (CHC) with a unique community-partnered project (CPP). We evaluated outcomes of one CPP …	2014		Family medicine	46	9	718-723				#195	Moushey 2014
The reliability of workplace-based assessment in postgraduate medical education and training: A national evaluation in general practice in the United Kingdom	Murphy, D. J.; Bruce, D. A.; Mercer, S. W.; Eva, K. W.	To investigate the reliability and feasibility of six potential workplace-based assessment methods in general practice training: criterion audit, multi-source feedback from clinical and non-clinical colleagues, patient feedback (the CARE Measure), referral letters, significant event analysis, and video analysis of consultations. Performance of GP registrars (trainees) was evaluated with each tool…	2009		Advances in Health Sciences Education	14	2	219-232		10.1007/s10459-008-9104-8		#196	Murphy 2009
The accountability of clinical education: Its definition and assessment	Murray, E.; Gruppen, L.; Catton, P.; Hays, R.; Woolliscroft, J. O.	Background: Medical education is not exempt from increasing societal expectations of accountability. Competition for financial resources requires medical educators to demonstrate cost-effective educational practice; health care practitioners, the products of medical education programmes, must meet increasing standards of professionalism; the culture of evidence-based medicine demands an evaluatio…	2000		Medical Education	34	10	871-879		10.1046/j.1365-2923.2000.00757.x		#197	Murray 2000
Diabetes SPECIAL (Students Providing Education on Chronic Illness and Lifestyle): a novel preclinical medical student elective	Myers, S. E.; Bender, N. R.; Seidel, M. A.; Weinstock, R. S.	BACKGROUND: Traditional medical student curricula limit substantial clinical experiences until the third and fourth years of medical school. This delay in valuable experiences hinders the ability of some medical students to choose a specialty to pursue, delays the formation of meaningful longitudinal mentorship relationships, and limits the development of important clinical acumen. Furthermore, t…	2021		Perspectives on medical education	10	5	312-315		10.1007/s40037-020-00641-w		#198	Myers 2021
Evaluation of a Unique Interprofessional Education Program Involving Medical and Pharmacy Students	Nagge, J. J.; Lee-Poy, M. F.; Richard, C. L.	Objective. To measure changes in interprofessional competencies among pharmacy and medical students following a half-day event focusing on interprofessional learning. Methods. There were 118 pharmacy students and 28 medical students who participated in the Healthcare Interprofessional Education Day (HIPED) which consisted of three stations (communication, patient interviewing, and prescribing) in…	2017		American journal of pharmaceutical education	81	10	6140		10.5688/ajpe6140		#199	Nagge 2017
Design, Implementation, and Evaluation of a Distance Learning Framework to Adapt to the Changing Landscape of Anatomy Instruction in Medical Education During COVID-19 Pandemic: A Proof-of-Concept Study	Naidoo, N.; Azar, A. J.; Khamis, A. H.; Gholami, M.; Lindsbro, M.; Alsheikh-Ali, A.; Banerjee, Y.	This study presents the design of a DL-framework to deliver anatomy teaching that provides a microfiche of the onsite anatomy learning experience during the mandated COVID-19 lockdown. First, using nominal-group technique, we identified the DL learning theories to be employed in blueprinting the DL-framework. Effectiveness of the designed DL-framework in anatomy teaching was demonstrated using th…	2021		Frontiers in public health	9		726814		10.3389/fpubh.2021.726814		#200	Naidoo 2021
A qualitative assessment of internal medicine resident perceptions of graduate medical education following implementation of the 2011 ACGME duty hour standards	Nevin, C. R.; Cherrington, A.; Roy, B.; Daly, D. D.; Rodriguez, J. M.; Patel, M.; Snyder, E. D.; Gaffo, A. L.; Barney, J.; Willig, J. H.	BACKGROUND: In 2011, the Accreditation Council of Graduate Medical Education implemented updated guidelines for medical resident duty hours, further limiting continuous work hours for first-year residents. We sought to investigate the impact of these restrictions on graduate medical education among internal medicine residents. METHODS: We conducted eight focus groups with internal medicine reside…	2014		BMC medical education	14		84		10.1186/1472-6920-14-84		#201	Nevin 2014
Identifying weaknesses in undergraduate programs within the context input process product model framework in view of faculty and library staff in 2014	Neyazi, N.; Arab, M.; Farzianpour, F.; Mahmoudi, M.	PURPOSE: Objective of this research is to find out weaknesses of undergraduate programs in terms of personnel and financial, organizational management and facilities in view of faculty and library staff, and determining factors that may facilitate program quality-improvement. METHODS: This is a descriptive analytical survey research and from purpose aspect is an application evaluation study that …	2016		Korean journal of medical education	28	2	185-194		10.3946/kjme.2016.29		#202	Neyazi 2016
Medical Literature Evaluation Education at US Schools of Pharmacy	O'Sullivan, T. A.; Phillips, J.; Demaris, K.	OBJECTIVE: To determine how medical literature evaluation (MLE) is being taught across the United States and to summarize methods for teaching and assessing MLE. METHODS: An 18-question survey was administered to faculty members whose primary responsibility was teaching MLE at schools and colleges of pharmacy. RESULTS: Responses were received from 90 (71%) US schools of pharmacy. The most common …	2016		American journal of pharmaceutical education	80	1	5		10.5688/ajpe8015		#204	O'Sullivan 2016
Using the Jigsaw Method to Teach Abdominal Anatomy	Oakes, D. J.; Hegedus, E. M.; Ollerenshaw, S. L.; Drury, H.; Ritchie, H. E.	This study evaluates a cooperative learning approach for teaching anatomy to health science students incorporating small group and peer instruction based on the jigsaw method first described in the 1970's. Fifty-three volunteers participated in abdominal anatomy workshops. Students were given time to become an "expert" in one of four segments of the topic (sub-topics) by allocating groups to work…	2019		Anatomical sciences education	12	3	272-283		10.1002/ase.1802		#205	Oakes 2019
Needs, difficulties, and possible approaches to providing quality clinical veterinary education with the aim of improving standards of companion animal medicine in Sri Lanka	Obeyesekere, N.	Companion animal medicine has now gained prominence in Sri Lanka as a result of an increased public interest in pets; however, veterinary education has not kept pace with current developments. The main constraints faced by the veterinary education system are those common to all university education in Sri Lanka. Changes in the current system, though important, depend heavily on political will and…	2004		Journal of Veterinary Medical Education	31	1	32-37		10.3138/jvme.31.1.32		#207	Obeyesekere 2004
Evaluation of medical student retention of clinical skills following simulation training	Offiah, G.; Ekpotu, L. P.; Murphy, S.; Kane, D.; Gordon, A.; O'Sullivan, M.; Sharifuddin, S. F.; Hill, A. D. K.; Condron, C. M.	BACKGROUND: Adequate clinical skills training is a challenge for present day medical education. Simulation Based Education (SBE) is playing an increasingly important role in healthcare education worldwide to teach invasive procedures. The impact of this teaching on students along with retention of what is taught is not fully understood. The purpose of this study was to evaluate the retention leve…	2019		BMC medical education	19	1	263		10.1186/s12909-019-1663-2		#208	Offiah 2019
Clinical and Educational Outcomes of an Integrated Inpatient Quality Improvement Curriculum for Internal Medicine Residents	Ogrinc, G.; Cohen, E. S.; van Aalst, R.; Harwood, B.; Ercolano, E.; Baum, K. D.; Pattison, A. J.; Jones, A. C.; Davies, L.; West, A.	BACKGROUND : Integrating teaching and hands-on experience in quality improvement (QI) may increase the learning and the impact of resident QI work. OBJECTIVE : We sought to determine the clinical and educational impact of an integrated QI curriculum. METHODS : This clustered, randomized trial with early and late intervention groups used mixed methods evaluation. For almost 2 years, internal medic…	2016		Journal of graduate medical education	8	4	563-568		10.4300/JGME-D-15-00412.1		#209	Ogrinc 2016
Cross Talk: Evaluation of a Curriculum to Teach Medical Students How to Use Telephone Interpreter Services	Omoruyi, E. A.; Dunkle, J.; Dendy, C.; McHugh, E.; Barratt, M. S.	Purpose: Telephone interpretation and recent technology advances assist patients with more timely access to rare languages, but no one has examined the role of this technology in the medical setting and how medical students can be prepared for their use. We sought to determine if structured curriculum on interpretation would promote learners self-reported competency in these encounters and if pro…	2018		Academic Pediatrics	18	2	214-219		10.1016/j.acap.2017.11.010		#210	Omoruyi 2018
Implementation and Impact Evaluation of a Virtual Orthopaedic Continuing Medical Education Conference in a Low-Resource Country	Ottesen, T. D.; Montoya, R. L.; Ogunleye, T. D.; Brown, K. E.; Woolley, P. M.; Dejean, Jmcb; Qudsi, R. A.; Agarwal-Harding, K. J.; Dyer, G. S. M.	OBJECTIVE: The Haitian Annual Assembly of Orthopaedic Trauma (HAAOT) is an annual continuing medical education (CME) conference for Haitian orthopedists and trainees converted to a pilot virtual format in 2020 due to the COVID-19 pandemic. We evaluated this virtual format's effectiveness at teaching, facilitating bilingual discussion, and encouraging cross-cultural exchange of experiences - all a…	2021	Sep-Oct	Journal of Surgical Education	78	5	1629-1636		https://dx.doi.org/10.1016/j.jsurg.2021.01.002		#211	Ottesen 2021
Beyond summative decision making: Illuminating the broader roles of competence committees	Pack, R.; Lingard, L.; Watling, C.; Cristancho, S.	CONTEXT: Although competence committees (CCs) are most often conceptualised as group decision-making bodies, policy documents forward a more ambitious vision and outline several additional roles for CCs that support the continuous quality improvement of education programmes and promote formative feedback. However, whether these functions are encompassed in the everyday work of CCs is currently un…	2020		Medical education	54	6	517-527		10.1111/medu.14072		#213	Pack 2020
Development and implementation of a national quality improvement skills curriculum for urology residents in the United Kingdom: A prospective multi-method, multi-center study	Pallari, E.; Khadjesari, Z.; Green, J. S. A.; Sevdalis, N.	Background: Surgical quality improvement (QI) is a global priority. We report the design and proof-of concept testing of a QI skills curriculum for urology residents. Methods: ‘Umbrella review’ of QI curricula (Phase-1); development of draft QI curriculum (Phase-2); curriculum review by Steering Committee of urologists (Attendings & Residents), QI and medical education experts and patients (Phase…	2019		American Journal of Surgery	217	2	233-243		10.1016/j.amjsurg.2018.11.008		#214	Pallari 2019
Medical students' attitudes about team-based learning in a pre-clinical curriculum	Parmelee, D. X.; DeStephen, D.; Borges, N. J.	BACKGROUND: Team-Based Learning is relatively new in medical education. Team-Based Learning was integrated into one medical school's pre-clinical curriculum in 2002. PURPOSE: This study compared how medical students' attitudes about the Team-Based Learning process changed between the first and second year of medical school. METHOD: 180 students responded to 19 statements regarding their attitudes…	2009		Medical education online	14		1		10.3402/meo.v14i.4503		#215	Parmelee 2009
Collaboration of junior students and residents in a teacher course for senior medical students	Pasquale, S. J.; Cukor, J.	Background: This paper describes the curriculum and impact of an innovative resident-as-teacher course at the University of Massachusetts Medical School. The intent of the course is to prepare students across undergraduate and graduate medical education for their roles as teacher, learner and leader during residency. Method: The elective introduces teaching skills curricula during year two of med…	2007		Medical Teacher	29	6	572-576		10.1080/01421590701468737		#216	Pasquale 2007
An evaluation of cascading mentorship as advocacy training in undergraduate medical education	Patel, M.; Aitken, D.; Xue, Y.; Sockalingam, S.; Simpson, A.	BACKGROUND: Physicians are in a position of great influence to advocate for health equity. As such, it is important for physicians-in-training to develop the knowledge and skills necessary to fulfil this role. Although various undergraduate medical programs have implemented health advocacy training, they often lack experiential learning and physician involvement. These aspects are foundational to…	2021		BMC medical education	21	1	65		10.1186/s12909-021-02489-y		#217	Patel 2021
Using ultrasound to teach anatomy in the undergraduate medical curriculum: an evaluation of the experiences of tutors and medical students	Patten, D.	This paper describes the experiences of staff and students at two UK medical schools, who introduced portable ultrasound (PU) as an imaging technology to deliver clinical anatomy teaching and to aid skill development in interpretation of cross-sectional anatomy (CSA). A sonographer contributed to curriculum design and teaching, but mostly anatomy tutors delivered the teaching. This case study met…	2015		Ultrasound	23	1	18-28		10.1177/1742271X14542173		#218	Patten 2015
Oral examinations in undergraduate medical education – What is the ‘value added’ to evaluation?	Pernar, L. I. M.; Askari, R.; Breen, E. M.	Background: Given the long tradition of oral examinations in surgical training, surgical clerkships continue to use oral examinations to evaluate medical students even though the value of oral examination at the post-graduate level has been questioned. The key issue in the context of undergraduate surgical training then is to understand value of the oral examination in assessment. The goal of thi…	2020		American Journal of Surgery	220	2	328-333		10.1016/j.amjsurg.2019.12.031		#219	Pernar 2020
Problem-based learning for in-service training on breastfeeding in Friuli Venezia Giulia, Italy	Pessa Valente, E.; Cattaneo, A.; Sola, M. V.; Travan, L.; Quintero Romero, S.; Milinco, M.; Decorti, C.; Giornelli, R.; Braida, C.; Dalmin, P.; Giangreco, M.; Ronfani, L.	BACKGROUND: Problem-Based Learning (PBL) is extensively used in pre- and post-graduate teaching programmes. However, it has been seldom used for in-service training and continuing medical education. We aimed to develop a PBL curriculum for a short in-service training on breastfeeding for maternal and child health professionals, and to assess the effect of these courses on their knowledge and skil…	2021		International breastfeeding journal	16	1	89		10.1186/s13006-021-00439-4		#220	PessaValente 2021
Impact of interprofessional education about psychological and medical comorbidities on practitioners' knowledge and collaborative practice: mixed method evaluation of a national program	Phillips, C. B.; Hall, S.; Irving, M.	BACKGROUND: Many patients with chronic physical illnesses have co-morbid psychological illnesses, which may respond to interprofessional collaborative care. Continuing education programs frequently focus on skills and knowledge relevant for individual illnesses, and unidisciplinary care. This study evaluates the impact of "Mind the Gap", an Australian interprofessional continuing education progra…	2016		BMC health services research	16		465		10.1186/s12913-016-1720-z		#221	Phillips 2016
Effectiveness of the spaced education pedagogy for clinicians' continuing professional development: a systematic review	Phillips, J. L.; Heneka, N.; Bhattarai, P.; Fraser, C.; Shaw, T.	CONTEXT: Ensuring clinical practice reflects current evidence is challenging given the rapid proliferation of new knowledge. Changing entrenched clinical behaviours and facilitating the adoption of best practice evidence requires a range of strategies, including affordable, scalable and effective continuing professional development (CPD). Yet, identifying the CPD delivery method most likely to ef…	2019		Medical education	53	9	886-902		10.1111/medu.13895		#222	Phillips 2019
Education and training for nonanesthesia providers performing deep sedation	Pisansky, A. J.; Beutler, S. S.; Urman, R. D.	PURPOSE OF REVIEW: There has been a significant increase in the number and types of procedures performed outside of the operating room with nonanesthesia providers administering sedation. This review describes current recommendations for training nonanesthesiologists involved in administering deep sedation, summarizes best practices and highlights select patient outcomes. RECENT FINDINGS: There a…	2016	Aug	Current Opinion in Anaesthesiology	29	4	499-505		https://dx.doi.org/10.1097/ACO.0000000000000342		#223	Pisansky 2016
Distance education. Part 6. Evaluation of a core subject within the Graduate Diploma/Masters in Family Medicine. Principles of general practice	Piterman, L.; McCall, L.	AIM: To evaluate 'Principles of General Practice' (formerly known as the Academic Basis of General Practice), a core unit of the Graduate Diploma/Masters in Family Medicine. METHOD: Content analysis of feedback sheets and transcripts from teleconferences were analysed to facilitate the process evaluation of this core unit. Content analysis of qualitative responses to the question: 'What did you l…	2000		Australian family physician	29 Suppl 1		30-37				#224	Piterman 2000
Distance education. Part 7. Evaluation of the Graduate Diploma of Family Medicine. Does a distance education course for GPs influence their reported clinical and professional practice?	Piterman, L.; McCall, L.	INTRODUCTION: Course evaluation is essential for continuous enhancement of teaching. This evaluation aimed to assess the impact of the Graduate Diploma of Family Medicine on the clinical practices, community activities, learning styles and personal lives of its graduates. METHODS: Cross-sectional postal questionnaire survey of all 1993 to 1997 graduates of the Graduate Diploma in Family Medicine …	2000		Australian family physician	29 Suppl 1		38-42				#225	Piterman 2000
Evaluation of an Organizational Intervention to Improve Osteoarthritis	Poirier, C. N.; George, N.; Herrington, C.; Nelson, F.	BACKGROUND: Osteoarthritis (OA) is a serious public health problem that affects millions in the United States (Hootman & Helmick, 2006). National health objectives indicate an urgent need to increase the number of people educated about the causes, prevention, and treatment of OA (Sleath, Cahoon, Sloane, & Callahan, 2008). The most effective OA reduction strategies include health education, health…	2019		Journal of doctoral nursing practice	12	2	148-158		10.1891/2380-9418.12.2.148		#226	Poirier 2019
An Evaluation of a Clinical Pre-Exposure Prophylaxis Education Intervention among Men Who Have Sex with Men	Raifman, J.; Nunn, A.; Oldenburg, C. E.; Montgomery, M. C.; Almonte, A.; Agwu, A. L.; Arrington-Sanders, R.; Chan, P. A.	Objective: To evaluate the impact of an HIV pre-exposure prophylaxis (PrEP) education intervention on PrEP awareness and use among men who have sex with men (MSM) attending a sexually transmitted diseases (STD) clinic. Data Sources/Study Setting: Men who have sex with men STD clinic patients. Study Design: We estimated a difference-in-differences linear regression model, comparing MSM whose first…	2018		Health Services Research	53	4	2249-2267		10.1111/1475-6773.12746		#227	Raifman 2018
Using outcome harvesting: Assessing the efficacy of CBME implementation	Railer, J.; Stockley, D.; Flynn, L.; Hastings-Truelove, A.; Hussain, A.	Rationale: In 2015, Queen's University embarked on an institution-wide transition to a competency-based medical education (CBME) curriculum for all 29 postgraduate medical education programmes. On 1 July 2017, this goal was accomplished. With this mass transition came the requirement to assess the efficacy of implementation through a programme evaluation process, which included the use of outcome…	2020		Journal of Evaluation in Clinical Practice	26	4	1132-1152		10.1111/jep.13359		#228	Railer 2020
Using Appreciative Inquiry to Inform Program Evaluation in Graduate Medical Education	Rama, J. A.; Falco, C.; Balmer, D. F.	Background : Graduate medical education programs are expected to conduct an annual program evaluation. While general guidelines exist, innovative and feasible approaches to program evaluations may help efforts at program improvement. Appreciative Inquiry is an approach that focuses on successful moments, effective processes, and programs' strengths. Objective : We implemented a novel application …	2018		Journal of graduate medical education	10	5	587-590		10.4300/JGME-D-18-00043.1		#229	Rama 2018
The importance of scientific competencies in German medical curricula - the student perspective	Ratte, A.; Drees, S.; Schmidt-Ott, T.	BACKGROUND: Scientific competencies are of great importance for physicians; not only for conducting reliable research, but also for patient care. However, there is growing concern that a lack of scientific competencies among physicians may lead to a deterioration in the quality on biomedical research. This study aims at assessing medical students' perspectives on the implementation of scientific …	2018		BMC medical education	18	1	146		10.1186/s12909-018-1257-4		#230	Ratte 2018
The Rare Disease Research Scholars Program: A training curriculum for clinical researchers with mixed methods evaluation study	Regier, D. S.; Weaver, J. A.; Cheng, N.; Batshaw, M. L.; Ottolini, M.; Shy, M. E.; Summar, M. L.	Rare disease clinician investigators are essential to ensure appropriate diagnosis, care, and treatment for the rapidly growing rare disease population. As these researchers are spread across many specialties, learning the unique skill set for rare disease research (RDR) can be a hurdle and may hinder progress in the field. The need for an RDR focused training program for investigators in many sp…	2022		Translational Science of Rare Diseases	6	1-Feb	1-Nov		10.3233/TRD-210051		#231	Regier 2022
Evaluation of a Worksite Diabetes Education Program at a Large Urban Medical Center	Renda, S.; Baernholdt, M.; Becker, K.	Evidence suggests that diabetes education can be delivered at the worksite to better support employees' diabetes self-management and improve productivity and health care costs. This study was conducted to address the feasibility of a diabetes worksite education program for employees at a large urban academic health care institution. The diabetes education program was delivered in the diabetes cen…	2016		Workplace health & safety	64	1	17-23		10.1177/2165079915607869		#232	Renda 2016
Decision-Analytic Modeling Studies in Prevention and Treatment of Iodine Deficiency and Thyroid Disorders: A Systematic Overview	Rochau, U.; Qerimi Rushaj, V.; Schaffner, M.; Schönhensch, M.; Stojkov, I.; Jahn, B.; Hubalewska-Dydejczyk, A.; Erlund, I.; Thuesen, B. H.; Zimmermann, M.; Moreno-Reyes, R.; Lazarus, J. H.; Völzke, H.; Siebert, U.	Background: Prevention and treatment of iodine deficiency-related diseases remain an important public health challenge. Iodine deficiency can have severe health consequences, such as cretinism, goiter, or other thyroid disorders, and it has economic implications. Our aim was to give an overview of studies applying decision-analytic modeling to evaluate the effectiveness and/or cost-effectiveness …	2020		Thyroid	30	5	746-758		10.1089/thy.2018.0776		#233	Rochau 2020
Accreditation Council for Graduate Medical Education (ACGME) annual anesthesiology residency and fellowship program review: a "report card" model for continuous improvement	Rose, S. H.; Long, T. R.	BACKGROUND: The Accreditation Council for Graduate Medical Education (ACGME) requires an annual evaluation of all ACGME-accredited residency and fellowship programs to assess program quality. The results of this evaluation must be used to improve the program. This manuscript describes a metric to be used in conducting ACGME-mandated annual program review of ACGME-accredited anesthesiology residen…	2010		BMC medical education	10		13		10.1186/1472-6920-10-13		#235	Rose 2010
A first look at the Accreditation Council for Graduate Medical Education anesthesiology milestones: Implementation of self-evaluation in a large residency program	Ross, F. J.; Metro, D. G.; Beaman, S. T.; Cain, J. G.; Dowdy, M. M.; Apfel, A.; Jeong, J. H.; Ibinson, J. W.	Study objective The objective was to determine if there is a correlation between resident postgraduate year (PGY) of training and self-evaluation of performance using the Accreditation Council for Graduate Medical Education milestones. Design Survey. Setting Residency program at a large academic center. Patients Residents and Faculty Clinical Competency Committee (CCC). Interventions None. Measur…	2016		Journal of Clinical Anesthesia	32		17-24		10.1016/j.jclinane.2015.12.026		#236	Ross 2016
A complex postnatal mental health intervention: Australian translational formative evaluation	Rowe, H. J.; Wynter, K. H.; Burns, J. K.; Fisher, J. R. W.	Reducing the burden of postnatal maternal mental health problems is an international public health priority. We developed What Were We Thinking (WWWT), a psychoeducation programme for primary postnatal health care that addresses known but neglected risks. We then demonstrated evidence of its effects in a before-and-after controlled study in preventing maternal postnatal mental health problems amo…	2017		Health promotion international	32	4	610-623		10.1093/heapro/dav110		#237	Rowe 2017
Best Practices in North American Pre-Clinical Medical Education in Sexual History Taking: Consensus From the Summits in Medical Education in Sexual Health	Rubin, E. S.; Rullo, J.; Tsai, P.; Criniti, S.; Elders, J.; Thielen, J. M.; Parish, S. J.	Introduction: This article discusses a blueprint for a sexual health communication curriculum to facilitate undergraduate medical student acquisition of sexual history taking skills and includes recommendations for important elements of a thorough sexual history script for undergraduate medical students. Aim: To outline the fundamentals, objectives, content, timing, and teaching methods of a gold…	2018		Journal of Sexual Medicine	15	10	1414-1425		10.1016/j.jsxm.2018.08.008		#238	Rubin 2018
The Role of Program Evaluation in Keeping Army Health "Army Strong": Translating Lessons Learned Into Best Practices	Santo, T. J.; Brown, J. A.; Gomez, S. A. Q.; Shirey, L. A.	Service Members and military beneficiaries face complex and ill-structured challenges, including suicide, sexual violence, increasing health care costs, and the evolving coronavirus pandemic. Military and other government practitioners must identify effective programs, policies, and initiatives to preserve the health and ensure the readiness of our Force. Both research and program evaluation are …	2022		Military medicine	187	7-Aug	189-195		10.1093/milmed/usab516		#239	Santo 2022
An evaluation of cancer patients’ opinions about use of opioid analgesics and the role of clinical pharmacist in patient education in Turkey	Savas, M.; Bayraktar-Ekincioglu, A.; Celebi, N.	Background Patients’ potential misconceptions and concerns about using opioids are among the primary causes of patient-related barriers that may lead to failure in pain management. These barriers can be eliminated through educational interventions, thus achieving better pain management. Objective The aim of this study was to assess patients’ beliefs about opioids, reduce the impact of patient-rel…	2021		International Journal of Clinical Pharmacy	43	2	375-382		10.1007/s11096-020-01098-x		#240	Savas 2021
Selection for surgical training: An evidence-based review	Schaverien, M. V.	Purpose The predictive relationship between candidate selection criteria for surgical training programs and future performance during and at the completion of training has been investigated for several surgical specialties, however there is no interspecialty agreement regarding which selection criteria should be used. Better understanding the predictive reliability between factors at selection an…	2016		Journal of Surgical Education	73	4	721-729		10.1016/j.jsurg.2016.02.007		#241	Schaverien 2016
Grounding evaluation design in the socio-ecological model of health: a logic framework for the assessment of a national routine immunization communication initiative in Kyrgyzstan	Schiavo, R.; Basu Roy, U.; Faroul, L.; Solodunova, G.	Childhood routine immunization (RI) is a highly effective public health intervention for the prevention of infectious diseases. Despite high immunization rates, a 2018 Knowledge, Attitudes, and Practices (KAP) study by the United Nations Children's Fund (UNICEF) noted a growing practice of vaccine refusal among parents and primary caregivers as well as clusters of significantly lower immunization…	2020		Global health promotion	27	4	59-68		10.1177/1757975920914550		#242	Schiavo 2020
Assessment of two different types of bias affecting the results of outcome-based evaluation in undergraduate medical education	Schiekirka, S.; Anders, S.; Raupach, T.	BACKGROUND: Estimating learning outcome from comparative student self-ratings is a reliable and valid method to identify specific strengths and shortcomings in undergraduate medical curricula. However, requiring students to complete two evaluation forms (i.e. one before and one after teaching) might adversely affect response rates. Alternatively, students could be asked to rate their initial perf…	2014		BMC medical education	14		149		10.1186/1472-6920-14-149		#243	Schiekirka 2014
An interactive web-based curriculum on evidence-based medicine: Design and effectiveness	Schilling, K.; Wiecha, J.; Polineni, D.; Khalil, S.	Background and Objectives: Medical education experts have called for improved training in evidence-based medicine (EBM) and the increased use of e-learning technologies in medical education. In response, we developed an interactive, Web-based curriculum on key aspects of EBM in family medicine. Methods: Students participating in a 6-week family medicine clerkship (n=238) were randomly assigned to…	2006		Family Medicine	38	2	126-132				#244	Schilling 2006
Development and evaluation of a digital education tool for medical students in wound care	Schlupeck, M.; Stubner, B.; Erfurt-Berge, C.	The aim of this study was to develop and evaluate an interactive, video-enhanced, and case-based online course for medical students. We chose a case about wound care since this topic is still underrepresented in the medical curriculum. First, instructional videos were created to teach practical skills in wound care. These were implemented into a case-based online course, using the online learning…	2021		International Wound Journal	18	1	Aug-16		10.1111/iwj.13498		#245	Schlupeck 2021
A novel approach to the program evaluation committee	Schwartz, A. R.; Siegel, M. D.; Lee, A. I.	BACKGROUND: The Accreditation Council for Graduate Medical Education requires each residency program to have a Program Evaluation Committee (PEC) but does not specify how the PEC should be designed. We sought to develop a PEC that promotes resident leadership and provides actionable feedback. METHODS: Participants were residents and faculty in the Traditional Internal Medicine residency program a…	2019		BMC medical education	19	1	465		10.1186/s12909-019-1899-x		#246	Schwartz 2019
Program Director Perceptions of Usefulness of the Accreditation Council for Graduate Medical Education Milestones System for Urology Resident Evaluation	Sebesta, E. M.; Cooper, K. L.; Badalato, G. M.	Objective: To assess the application and perceived usefulness of the Accreditation Council for Graduation Medical Education Milestones system for resident evaluation among urology program directors (PDs). Materials and Methods: We conducted an online survey of 133 urology PDs. The survey addressed several domains: (1) demographic information, (2) logistics and implementation of the faculty Clinic…	2019		Urology	124		28-32		10.1016/j.urology.2018.10.042		#247	Sebesta 2019
Preventing substance misuse: study protocol for a randomised controlled trial of the Strengthening Families Programme 10-14 UK (SFP 10-14 UK)	Segrott, J.; Gillespie, D.; Holliday, J.; Humphreys, I.; Murphy, S.; Phillips, C.; Reed, H.; Rothwell, H.; Foxcroft, D.; Hood, K.; Roberts, Z.; Scourfield, J.; Thomas, C.; Moore, L.	BACKGROUND: Prevention of alcohol, drug and tobacco misuse by young people is a key public health priority. There is a need to develop the evidence base through rigorous evaluations of innovative approaches to substance misuse prevention. The Strengthening Families Programme 10-14 is a universal family-based alcohol, drugs and tobacco prevention programme, which has achieved promising results in …	2014		BMC public health	14		49		10.1186/1471-2458-14-49		#248	Segrott 2014
Building the capacity - examining the impact of evidence-based public health trainings in Europe: a mixed methods approach	Serrano, N.; Diem, G.; Grabauskas, V.; Shatchkute, A.; Stachenko, S.; Deshpande, A.; Gillespie, K. N.; Baker, E. A.; Vartinaien, E.; Brownson, R. C.	OBJECTIVE: Since 2002, a course entitled 'Evidence-Based Public Health (EBPH): A Course in Noncommunicable Disease (NCD) Prevention' has been taught annually in Europe as a collaboration between the Prevention Research Center in St Louis and other international organizations. The core purpose of this training is to strengthen the capacity of public health professionals, in order to apply and adap…	2020		Global health promotion	27	2	45-53		10.1177/1757975918811102		#249	Serrano 2020
Efficacy of quality improvement and patient safety workshops for students: a pilot study	Shah, K. P.; Goyal, S.; Ramachandran, V.; Kohn, J. R.; Go, J. A.; Wiley, Z.; Moturu, A.; Namireddy, M. K.; Kumar, A.; Jacobs, R. C.; Stampfl, M.; Shah, J. R.; Fu, J.; Lin, W. V.; Ho, B.; Wey, G.; Lin, S. Y.; Caruso, A. C.; Gay, L. J.; Stewart, D. E.; Andrabi, S.	BACKGROUND: While the Association of American Medical Colleges encourages medical schools to incorporate quality improvement and patient safety (QI/PS) into their curriculum, medical students continue to have limited QI/PS exposure. To prepare medical students for careers that involve QI/PS, the Institute for Healthcare Improvement chapter at an allopathic medical school and school of allied heal…	2020		BMC medical education	20	1	126		10.1186/s12909-020-1982-3		#250	Shah 2020
Study of curriculum of doctor of physical therapy programme based on world federation of medical education standards	Shakil-Ur-Rehman, S.; Ahmad, S.; Yasmin, R.	Objective: To evaluate the curriculum for Doctor of Physical Therapy (DPT) programme based on World Federation of Medical Education (WFME) standards. Methods: A questionnaire was constructed based on WFME ‘Should’ and ‘Must’ standards. It was validated by five experts in two rounds. It is comprised of Items/ questions with Yes/No options. The questionnaire was filled by the DPT Faculty and final …	2018		Pakistan Journal of Medical Sciences	34	6	1582-1585		10.12669/pjms.346.15926		#251	Shakil-Ur-Rehman 2018
Evaluation of a pilot immunization curriculum to meet competency training needs of medical residents	Shalansky, R. A.; Wu, M.; Shen, S. C.; Furness, C.; Morris, S. K.; Reynolds, D.; Wong, T.; Pakes, B.; Crowcroft, N.	BACKGROUND: Vaccination is the most cost-effective medical intervention known to prevent morbidity and mortality. However, data are limited on the effectiveness of residency programs in delivering immunization knowledge and skills to trainees. The authors sought to describe the immunization competency needs of medical residents at the University of Toronto (UT), and to develop and evaluate a pilo…	2020		BMC medical education	20	1	442		10.1186/s12909-020-02349-1		#252	Shalansky 2020
Evaluation of geriatrics education at a Chinese University: A survey of attitudes and knowledge among undergraduate medical students	Shi, S.; Lio, J.; Dong, H.; Jiang, I.; Cooper, B.; Sherer, R.	Despite widespread reforms in medical education across China, nationally there has been no mandate or movement toward systemically incorporating geriatrics into curricula. To what degree medical students are trained and have exposure to geriatric topics remains unclear. We surveyed 190 medical students during their final year of medical school at a Chinese medical university, graduating from refo…	2020		Gerontology & geriatrics education	41	2	242-249		10.1080/02701960.2018.1468324		#253	Shi 2020
Towards healthy learning climates in postgraduate medical education: exploring the role of hospital-wide education committees	Silkens, Mewm; Lombarts, Kmjmh; Scherpbier, Ajja; Heineman, M. J.; Arah, O. A.	BACKGROUND: Postgraduate medical education prepares residents for delivery of high quality patient care during training as well as for later practice, which makes high quality residency training programs crucial to safeguard patient care. Healthy learning climates contribute to high quality postgraduate medical education. In several countries, modernization of postgraduate medical education has r…	2017	Dec-06	BMC Medical Education	17	1	241		https://dx.doi.org/10.1186/s12909-017-1075-0		#254	Silkens 2017
Relationship between metacognitive awareness and motivation to learn in medical students	Siqueira, M. A. M.; Gonçalves, J. P.; Mendonça, V. S.; Kobayasi, R.; Arantes-Costa, F. M.; Tempski, P. Z.; Martins, M. A.	BACKGROUND: In self-regulated learning, learning is defined as metacognitively guided, intrinsically motivated and strategic. In the context of medical education, the development of self-regulated learning can be associated with better academic and clinical performance. Hence, this report focuses on demonstrating the association between metacognitive awareness and motivation to learn among medica…	2020		BMC medical education	20	1	393		10.1186/s12909-020-02318-8		#255	Siqueira 2020
A quantitative tool for measuring the quality of medical training in emergency medicine	Smith, S. M.; Davis, P.; Davies, L.	The most common method of assessing the quality of medical education is through a selection of qualitative assessments, usually as part of a programme evaluation. Common qualitative assessments include measurements of students' and teachers' participation, outcome measures such as assessment results, and qualitative assessments such as interviews and questionnaires of students and teachers. Progr…	2015		European Journal of Emergency Medicine	22	6	436-439		10.1097/MEJ.0000000000000257		#256	Smith 2015
An evaluation of the Rural Medical Education Program of the State University of New York Upstate Medical University, 1990-2003	Smucny, J.; Beatty, P.; Grant, W.; Dennison, T.; Wolff, L. T.	Purpose: The Rural Medical Education Program (RMED) of the State University of New York (SUNY) Upstate Medical University is a 36-week clinical experience in rural communities for medical students that began in 1989. The authors sought to assess RMED's success in providing a valuable educational experience for students that assists rural communities recruit physicians. Method: In 2004, the author…	2005		Academic Medicine	80	8	733-738		10.1097/00001888-200508000-00006		#257	Smucny 2005
Rethinking Clinical Trial Radiology Workflows and Student Training: Integrated Virtual Student Shadowing Experience, Education, and Evaluation	Spear, L. G.; Dimperio, J. A.; Wang, S. S.; Do, H. M.; Folio, L. R.	There is consistent demand for clinical exposure from students interested in radiology; however, the COVID-19 pandemic resulted in fewer available options and limited student access to radiology departments. Additionally, there is increased demand for radiologists to manage more complex quantification in reports on patients enrolled in clinical trials. We present an online educational curriculum …	2022		Journal of digital imaging	35	3	723-731		10.1007/s10278-022-00605-y		#259	Spear 2022
Development, Evaluation, and Evolution of a Peer Support Program in Veterinary Medical Education	Spielman, S.; Hughes, K.; Rhind, S.	The majority of peer support programs in UK universities focus on academic support (e.g., through peer-assisted learning programs). Following student consultation, a pilot pastoral-based student peer support program was developed and implemented in a UK veterinary school. Thirty-one students were trained in the pilot year, and continued with the program to the end of the academic year (and beyond…	2015		Journal of veterinary medical education	42	3	176-183		10.3138/jvme.1114-115R		#260	Spielman 2015
Developing mentorship in a resource-limited context: a qualitative research study of the experiences and perceptions of the makerere university student and faculty mentorship programme	Ssemata, A. S.; Gladding, S.; John, C. C.; Kiguli, S.	BACKGROUND: The aim of mentorship is to build the mentees capacity, enhance their skills and improve their ability to produce desired outcomes. However, the mentoring relationship is vulnerable to a number of challenges that may undermine its effectiveness and sustainability. We aimed to explore the experiences and perceptions of student and junior faculty mentees and senior faculty mentors at th…	2017		BMC medical education	17	1	123		10.1186/s12909-017-0962-8		#262	Ssemata 2017
Examining diffusion to understand the how of SASA!, a violence against women and HIV prevention intervention in Uganda	Starmann, E.; Heise, L.; Kyegombe, N.; Devries, K.; Abramsky, T.; Michau, L.; Musuya, T.; Watts, C.; Collumbien, M.	BACKGROUND: A growing number of complex public health interventions combine mass media with community-based "change agents" and/or mobilisation efforts acting at multiple levels. While impact evaluations are important, there is a paucity of research into the more nuanced roles intervention and social network factors may play in achieving intervention outcomes, making it difficult to understand ho…	2018		BMC public health	18	1	616		10.1186/s12889-018-5508-4		#263	Starmann 2018
Building a strategic approach to improve Aboriginal health research and evaluation in NSW	Stewart, J.; Parter, C.; Maher, L.	A 5-year strategic plan for Aboriginal health research and evaluation has been developed to support the NSW Ministry of Health in its efforts to create the evidence for what works in addressing the health disparity between Aboriginal and non-Aboriginal people. The plan has the following objectives: that all Aboriginal health policies and programs are evidence informed; that programs and strategie…	2012		New South Wales public health bulletin	23	3-Apr	87-91				#264	Stewart 2012
A 3-year quantitative evaluation of interprofessional team-based clinical education at an Australian dental school	Storrs, M. J.; Henderson, A. J.; Kroon, J.; Evans, J. L.; Love, R. M.	PURPOSE/OBJECTIVES: Clinical educational challenges led to the Griffith University School of Dentistry and Oral Health (DOH) introducing interprofessional team-based treatment planning (TBTP). This paper evaluates the interprofessional contribution made to student clinical learning and experience among dentistry, oral health therapy, dental prosthetics, and dental technology students. METHODS: A …	2022		Journal of dental education	86	6	677-688		10.1002/jdd.12873		#265	Storrs 2022
Assessing technical competence in surgical trainees: A systematic review	Szasz, P.; Louridas, M.; Harris, K. A.; Aggarwal, R.; Grantcharov, T. P.	Objective: To systematically examine the literature describing the methods by which technical competence is assessed in surgical trainees. Background: The last decade has witnessed an evolution away from timebased surgical education. In response, governing bodies worldwide have implemented competency-based education paradigms. The definition of competence, however, remains elusive, and the impact…	2015		Annals of Surgery	261	6	1046-1055		10.1097/SLA.0000000000000866		#266	Szasz 2015
Presence, resilience, and compassion training in clinical education (PRACTICE): Evaluation of a mindfulness-based intervention for residents	Szuster, R. R.; Onoye, J. M.; Eckert, M. D.; Kurahara, D. K.; Ikeda, R. K.; Matsu, C. R.	Background: Residents’ well-being tends to decline in the course of training, yet research on preventive and restorative interventions for residents is limited. Mindfulness-based interventions have been successfully employed to support well-being in practicing physicians, but their impacts on residents are not well established. Objective: This paper describes the structure, content, and evaluatio…	2020		International Journal of Psychiatry in Medicine	55	2	131-141		10.1177/0091217419887639		#267	Szuster 2020
Non-graded clinical evaluation of dental students in a competency-based education program	Taleghani, M.; Solomon, E. S.; Wathen, W. F.	The objective of this article is to report the development, implementation, and early results of a non-graded normative dental student clinical performance assessment system based on our competencies documents. The normative system (student performance is compared to evidence-based clinical standards) was used and evaluated during the 2002-03 academic year and is now gradually replacing the tradi…	2004		Journal of dental education	68	6	644-655				#269	Taleghani 2004
Successful adaptation of a research methods course in South America	Tamariz, L.; Vasquez, D.; Loor, C.; Palacio, A.	BACKGROUND: South America has low research productivity. The lack of a structured research curriculum is one of the barriers to conducting research. OBJECTIVE: To report our experience adapting an active learning-based research methods curriculum to improve research productivity at a university in Ecuador. DESIGN: We used a mixed-method approach to test the adaptation of the research curriculum a…	2017		Medical education online	22	1	1336418		10.1080/10872981.2017.1336418		#270	Tamariz 2017
Translating outcome frameworks to assessment programmes: Implications for validity	Tavares, W.; Rowland, P.; Dagnone, D.; McEwen, L. A.; Billett, S.; Sibbald, M.	OBJECTIVES: Competency-based medical education (CBME) requires that educators structure assessment of clinical competence using outcome frameworks. Although these frameworks may serve some outcomes well (e.g. represent eventual practice), translating these into workplace-based assessment plans may undermine validity and, therefore, trustworthiness of assessment decisions due to a number of compet…	2020		Medical education	54	10	932-942		10.1111/medu.14287		#271	Tavares 2020
Master's degrees: Meeting the standards for medical and health professions education	Tekian, A. S.; Taylor, D. C. M.	Increasing numbers of educators are finding it necessary to obtain advanced training in medical and health professions education. This demand has been met by a wide variety of postgraduate courses. In this Guide, we present an international consensus statement of the standards to which Master's courses in medical and health professions education should aspire.	2017		Medical teacher	39	9	906-913		10.1080/0142159X.2017.1324621		#272	Tekian 2017
Randomised clinical trial of a motivational interviewing intervention to improve oral health education amongst older adults in Philadelphia: 12-month evaluation of non-clinical outcomes	Tellez, M.; Myers Virtue, S.; Neckritz, S.; Lim, S.; Bhoopathi, V.; Hernandez, M.; Shearer, B.; Ismail, A.	OBJECTIVES: We conducted a trial to assess the treatment fidelity of an individual-based oral health education intervention utilising motivational interviewing (MI) techniques and its efficacy when compared to a group-based traditional oral health education intervention (TOHE) and a standard of care group (SC) in a sample from Philadelphia during a 12-month follow-up. BACKGROUND: There is lack of…	2020		Gerodontology	37	3	279-287		10.1111/ger.12488		#273	Tellez 2020
Type 2 diabetes continuing medical education for general practitioners: What works? A systematic review	Thepwongsa, I.; Kirby, C.; Schattner, P.; Shaw, J.; Piterman, L.	Aims: To perform a systematic review of studies that have assessed the effectiveness of interventions designed to improve healthcare professionals' care of patients with diabetes and to assess the effects of educational interventions targeted at general practitioners' diabetes management. Methods: A computer search was conducted using the Cochrane Library, PubMed, Ovid MEDLINE, Scopus, EMBASE, In…	2014		Diabetic Medicine	31	12	1488-1497		10.1111/dme.12552		#274	Thepwongsa 2014
Individual Gestalt Is Unreliable for the Evaluation of Quality in Medical Education Blogs: A METRIQ Study	Thoma, B.; Sebok-Syer, S. S.; Krishnan, K.; Siemens, M.; Trueger, N. S.; Colmers-Gray, I.; Woods, R.; Petrusa, E.; Chan, T.; Alexander, C.; Alkhalifah, M.; Alqahtani, S.; Anderson, S.; Anderson, S.; Andrews, C.; Andruko, J.; Ankel, F.; Antony, N.; Aryal, D.; Backus, B.; Baird, J.; Baker, A.; Batty, S.; Baylis, J.; Beaumont, B.; Belcher, C.; Benavides, B.; Benham, M.; Pelletier, E. B.; Botta, J.; …	Study objective Open educational resources such as blogs are increasingly used for medical education. Gestalt is generally the evaluation method used for these resources; however, little information has been published on it. We aim to evaluate the reliability of gestalt in the assessment of emergency medicine blogs. Methods We identified 60 English-language emergency medicine Web sites that poste…	2017		Annals of Emergency Medicine	70	3	394-401		10.1016/j.annemergmed.2016.12.025		#275	Thoma 2017
Fostering learning capacities for meaningful, healthy and efficient studying in undergraduate medical education: evaluation of a longitudinal learning workshop	Thye, M.; Tauschel, D.	BACKGROUND: Academic studies place high demands on the development of learning capacities. Beyond learning techniques, knowledge about the effect of the learning environment, as well as the ability for self-regulation, self-determination and self-care play a major role in the development of learning skills. A longitudinal learning workshop was developed aiming to support academic learning life. T…	2021		BMC psychology	9	1	131		10.1186/s40359-021-00631-5		#276	Thye 2021
A mixed-methods evaluation of an interprofessional clinical education model serving students, faculty, and the community	Timm, J. R.; Schnepper, L. L.	The clinical learning environment significantly affects students' preparedness to enter practice. Nursing programs may struggle securing relevant clinical sites necessary for student learning and meeting accreditation standards. Programs must be creative in developing community-based experiences that facilitate students' learning. However, authentic interprofessional practice is often missing. We…	2021		Journal of interprofessional care	35	1	92-100		10.1080/13561820.2019.1710117		#277	Timm 2021
Evaluation of the foundation for anesthesia education and research medical student anesthesia research fellowship program participants' scholarly activity and career choices	Toledo, P.; McLean, S.; Duce, L.; Wong, C. A.; Schubert, A.; Ward, D. S.	Background: The Foundation for Anesthesia Education and Research Medical Student Anesthesia Research Fellowship (MSARF) program is an 8-week program that pairs medical students with anesthesiologists performing anesthesia-related research. This study evaluated the proportion of students who published an article from their work, as well as the percentage of students who entered anesthesiology resi…	2016		Anesthesiology	124	5	1168-1173		10.1097/ALN.0000000000001068		#278	Toledo 2016
Clinical audit project in undergraduate medical education curriculum: an assessment validation study	Tor, E.; Steketee, C.; Mak, D.	Objectives: To evaluate the merit of the Clinical Audit Project (CAP) in an assessment program for undergraduate medical education using a systematic assessment validation framework. Methods: A cross-sectional assessment validation study at one medical school in Western Australia, with retrospective qualitative analysis of the design, development, implementation and outcomes of the CAP, and quant…	2016		International journal of medical education	7		309-319		10.5116/ijme.57da.c89a		#279	Tor 2016
Evaluation of leadership curricula in general surgery residency programs	Torres-Landa, S.; Wairiri, L.; Cochran, A.; Brasel, K. J.	The rapid and dynamic surgical environment requires leaders that can help guide their teams to desired outcomes while delivering patient-centered care. The need for early implementation of leadership curricula has been identified; however, most available leadership curricula are tailored for faculty and not embedded within surgery training. The ideal intervention(s) to close this gap while addres…	2021		American Journal of Surgery	222	5	916-921		10.1016/j.amjsurg.2021.05.012		#280	Torres-Landa 2021
Physical activity and the rejuvenation of Connswater (PARC study): protocol for a natural experiment investigating the impact of urban regeneration on public health	Tully, M. A.; Hunter, R. F.; McAneney, H.; Cupples, M. E.; Donnelly, M.; Ellis, G.; Hutchinson, G.; Prior, L.; Stevenson, M.; Kee, F.	BACKGROUND: There is a dearth of evidence regarding the impact of urban regeneration projects on public health, particularly the nature and degree to which urban regeneration impacts upon health-related behaviour change. Natural experiment methodology enables comprehensive large-scale evaluations of such interventions. The Connswater Community Greenway in Belfast is a major urban regeneration pro…	2013		BMC public health	13		774		10.1186/1471-2458-13-774		#281	Tully 2013
The evaluation of the effectiveness of health education interventions in clinical practice: a continuing methodological challenge	Twinn, S.	AIM: This paper examines the methodological issues arising from an evaluation of the effectiveness of a health education project undertaken to increase Hong Kong Chinese women's knowledge of the prevention of cervical cancer and the uptake of screening. BACKGROUND: The significance of health promotion to the prevention of diseases currently affecting contemporary society has become increasingly r…	2001		Journal of advanced nursing	34	2	230-237				#282	Twinn 2001
Educational renewal of physician training in Australia and New Zealand: Multiple educational innovations in a complex environment	Udemans, R.; Stokes, M. L.; Rigby, L.; Khanna, P.; Christiansen, J.	AIM: The Royal Australasian College of Physicians is renewing its specialty training programs and shifting towards competency-based medical education. Our aim is to improve the quality and rigor of training and graduate outcomes, and promote high standards of physician practice to serve the health of patients, families, and communities in a changing healthcare environment. METHODS: We are progres…	2018		Medical teacher	40	6	627-632		10.1080/0142159X.2018.1444270		#283	Udemans 2018
Evaluation of an education strategy versus usual care to implement the STEADI algorithm in primary care clinics in an academic medical center	Urban, K.; Wright, P. B.; Hester, A. L.; Curran, G.; Rojo, M.; Tsai, P. F.	Background: Although falls are the leading cause of morbidity and mortality in the US in the older adult population, there is little information regarding implementation of evidence-based fall prevention guidelines within primary care settings. The objective of this study was to address this gap in the literature by determining the effectiveness of the use of education and written materials as im…	2020		Clinical Interventions in Aging	15		1059-1066		10.2147/CIA.S256416		#284	Urban 2020
Evaluation of a combined strategy directed towards health-care professionals and patients with chronic obstructive pulmonary disease (COPD): information and health education feedback for improving clinical monitoring and quality-of-life	Valero, C.; Monteagudo, M.; Llagostera, M.; Bayona, X.; Granollers, S.; Acedo, M.; Ferro, J. J.; Rodríguez-Latre, L.; Almeda, J.; Muñoz, L.	BACKGROUND: Chronic obstructive pulmonary disease (COPD) is a health problem that is becoming increasingly attended-to in Primary Care (PC). However, there is a scarcity of health-care programs and studies exploring the implementation of Clinical Practice Guidelines (CPG). The principal objective of the present study is to evaluate the effectiveness of a combined strategy directed towards health-…	2009		BMC public health	9		442		10.1186/1471-2458-9-442		#285	Valero 2009
Capturing outcomes of competency-based medical education: The call and the challenge	Van Melle, E.; Hall, A. K.; Schumacher, D. J.; Kinnear, B.; Gruppen, L.; Thoma, B.; Caretta-Weyer, H.; Cooke, L. J.; Frank, J. R.	There is an urgent need to capture the outcomes of the ongoing global implementation of competency-based medical education (CBME). However, the measurement of downstream outcomes following educational innovations, such as CBME is fraught with challenges stemming from the complexities of medical training, the breadth and variability of inputs, and the difficulties attributing outcomes to specific …	2021		Medical teacher	43	7	794-800		10.1080/0142159X.2021.1925640		#286	VanMelle 2021
World federation for medical education: Appropriateness of basic medical education standards in Pakistan	Wajid, G.; Sethi, A.; Khan, R. A.; Aamir, H. S.	Objective: To explore the appropriateness of WFME Basic Medical Education (BME) standards to Pakistani context. Methods: A descriptive cross-sectional survey of faculty, graduates and students of five Masters’ in Health Professions Education programmes was carried out from Jul-Dec 2017. Participants were asked to rate the appropriateness of WFME-BME basic standards to Pakistani context on a fourp…	2019		Pakistan Journal of Medical Sciences	35	5	1185-1191		10.12669/pjms.35.5.882		#287	Wajid 2019
Palliative care education for medical students: Differences in course evolution, organisation, evaluation and funding: A survey of all UK medical schools	Walker, S.; Gibbins, J.; Paes, P.; Adams, A.; Chandratilake, M.; Gishen, F.; Lodge, P.; Wee, B.; Barclay, S.	Background: A proportion of newly qualified doctors report feeling unprepared to manage patients with palliative care and end-of-life needs. This may be related to barriers within their institution during undergraduate training. Information is limited regarding the current organisation of palliative care teaching across UK medical schools. Aims: To investigate the evolution and structure of palli…	2017		Palliative Medicine	31	6	575-581		10.1177/0269216316671279		#288	Walker 2017
Evaluation of a collaborative project to develop sustainable healthcare education in eight UK medical schools	Walpole, S. C.; Mortimer, F.	Introduction Environmental change poses pressing challenges to public health and calls for profound and far-reaching changes to policy and practice across communities and health systems. Medical schools can act as a seedbed where knowledge, skills and innovation to address environmental challenges can be developed through innovative and collaborative approaches. Objectives The objectives of this …	2017		Public Health	150		134-148		10.1016/j.puhe.2017.05.014		#289	Walpole 2017
The evaluation of stomatology English education in China based on 'Guanghua cup' international clinical skill exhibition activity	Wang, X.; Liu, Y.; Yang, L.; Zhou, K.; Cao, Y.; Hong, Y.; Huang, S.; Lin, Z.	BACKGROUND: English education in professional areas has become more and more important with the increasing internationalization of health profession education in countries around the world. In this study, we aimed to evaluate current Chinese stomatology English education based on Chinese participants' ability to apply stomatology English during an international stomatology skill competition calle…	2020		BMC medical education	20	1	474		10.1186/s12909-020-02389-7		#290	Wang 2020
An evaluation of a structured learning program as a component of the clinical practicum in undergraduate nurse education: A repeated measures analysis	Watt, E.; Murphy, M.; MacDonald, L.; Pascoe, E.; Storen, H.; Scanlon, A.	BACKGROUND: There is evidence that nursing students experience stress and anxiety and a reduction in self-efficacy when undertaking clinical placements. Previous reports have identified that a structured three-day program within the Bachelor of Nursing (BN) clinical practicum reduces the students self-report of anxiety and increases self-efficacy. However, it is unreported whether these improved …	2016		Nurse education today	36		172-177		10.1016/j.nedt.2015.09.008		#292	Watt 2016
Disaster Training in 24 Hours: Evaluation of a Novel Medical Student Curriculum in Disaster Medicine	Wiesner, L.; Kappler, S.; Shuster, A.; DeLuca, M.; Ott, J.; Glasser, E.	Background: Over a decade ago, the Association of American Medical Colleges called for incorporation of disaster medicine training into the education of medical students in the United States. Despite this recommendation, similar suggestions by other professional organizations, and significant interest from medical students and educators, few medical schools explicitly include robust disaster trai…	2018		Journal of Emergency Medicine	54	3	348-353		10.1016/j.jemermed.2017.12.008		#293	Wiesner 2018
Interprofessional collaboration milestones: advocating for common assessment criteria in graduate medical education	Wingo, M. T.; Havyer, R. D.; Comfere, N. I.; Nelson, D. R.; Reed, D. A.	BACKGROUND: Milestone-based assessments of resident physicians inform critical decisions regarding resident competence and advancement. Thus, it is essential that milestone evaluations are based upon strong validity evidence and that consistent evaluation criteria are used across residency programs. A common approach to assessment of interprofessional collaboration milestones is particularly impo…	2015		BMC medical education	15		149		10.1186/s12909-015-0432-0		#294	Wingo 2015
Medical education: Revolution, devolution and evolution in curriculum philosophy and design	Wittert, G. A.; Nelson, A. J.	• Contemporary medical education must train skilled and compassionate health care professionals who are rigorous in their approach to patient care and their pursuit of knowledge and solutions. • Problem-based learning has been widely introduced, but there is no evidence that it leads to better outcomes than more traditional programs, and fundamental gaps in conceptual knowledge may result. • Rece…	2009		Medical Journal of Australia	191	1	35-37		10.5694/j.1326-5377.2009.tb02673.x		#295	Wittert 2009
Accounting for complexity in medical education: a model of adaptive behaviour in medicine	Woodruff, J. N.	CONTEXT: Medicine is practised in complex systems. Physicians engage in clinical and operational problems that are dynamic and lack full transparency. As a consequence, the behaviour of medical systems and diseases is often unpredictable. Medical science has equipped physicians with powerful tools to favourably impact health, but a reductionist approach alone is insufficient to optimally address …	2019		Medical education	53	9	861-873		10.1111/medu.13905		#296	Woodruff 2019
A systemic framework for the progress test: strengths, constraints and issues: AMEE Guide No. 71	Wrigley, W.; van der Vleuten, C. P.; Freeman, A.; Muijtjens, A.	There has been increasing use and significance of progress testing in medical education. It is used in many ways and with several formats to reflect the variety of curricula and assessment purposes. These developments have occurred alongside a recognised sensitivity for error variance inherent in multiple choice tests from which challenges to its validity and reliability have arisen. This Guide p…	2012		Medical teacher	34	9	683-697				#297	Wrigley 2012
Medical undergraduates' self-evaluation: before and after curriculum reform	Wu, J. C.; Tang, K. P.; Hsu, Y. E.; Yang, Y. T.; Chu, J. S.; Lin, Y. K.; Hou, W. H.	BACKGROUND: In 2013, Taiwan launched a curriculum reform-the 7-year undergraduate medical education program was shortened to 6 years. This study explored the evaluation results from students regarding the curriculum reform and investigated graduates' perceptions regarding the curriculum organization of the two academic training programs affected by this curricular reform. METHODS: A cross-section…	2022	Apr-20	BMC Medical Education	22	1	296		https://dx.doi.org/10.1186/s12909-022-03330-w		#298	Wu 2022
Assessing the feasibility, acceptability and impacts of an education program on hepatitis B testing uptake among ethnic Chinese in Australia: results of a randomised controlled pilot study	Xiao, Y.; Wallace, J.; Ahad, M.; van Gemert, C.; Thompson, A. J.; Doyle, J.; Lam, H. Y.; Chan, K.; Bennett, G.; Adamson, E.; Yussf, N.; Tang, A.; Pedrana, A.; Stoove, M.; Hellard, M.; Howell, J.	BACKGROUND: In Australia, Chinese migrants are among the populations most affected by hepatitis B virus (HBV) infection but often experience late diagnosis or access to clinical care. This study aims to explore approaches to increase HBV testing in Australia's Chinese community and inform evaluation planning, specifically to i) assess the feasibility and acceptability of HBV educational programs,…	2021		BMC public health	21	1	1861		10.1186/s12889-021-11916-0		#300	Xiao 2021
Outcome evaluation of the palliative care emphasis program on symptom management and assessment for continuous medical education: Nationwide physician education project for primary palliative care in Japan	Yamamoto, R.; Kizawa, Y.; Nakazawa, Y.; Ohde, S.; Tetsumi, S.; Miyashita, M.	Objective: Palliative care is an essential part of medicine, but most physicians have had no formal opportunity to acquire basic skills in palliative care. In Japan, the Palliative care Emphasis program on symptom management and Assessment for Continuous Medical Education (PEACE) was launched to provide formal primary palliative care education for all physicians engaged in cancer care. This study…	2015		Journal of Palliative Medicine	18	1	45-49		10.1089/jpm.2014.0122		#301	Yamamoto 2015
Two perspectives on the indicators of quality in psychiatry residencies: Program directors' and residents'	Yudkowsky, R.; Elliott, R.; Schwartz, A.	Purpose. To determine whether psychiatry program directors and residents agree on the characteristics most important in determining the quality of a residency program. Method. The authors carried out factor analyses of the results of two national surveys that asked participants to rate the importance of 41 items in determining the quality of residency programs: a 1997 survey completed by 180 psyc…	2002		Academic Medicine	77	1	57-64		10.1097/00001888-200201000-00014		#303	Yudkowsky 2002
Why clinical training in China should improve: a cross-sectional study of MD graduates	Zhang, X.; Li, C.; Yue, C.; Jiang, X.; Cao, J.; Ten Cate, O.	BACKGROUND: China is experiencing major medical education reforms that include establishing national training standards, standards for health professionals, and advanced health delivery system requirements. Graduate medical education (GME) is being piloted as a merger of Doctor of Medicine (MD) with PhD programs to improve academic research and clinical training. However, the academic degree-cent…	2021		BMC medical education	21	1	266		10.1186/s12909-021-02647-2		#304	Zhang 2021
Achieving equal standards in medical student education: is a national exit examination the answer?	Cox, K.		2005		The Medical journal of Australia	183	3	167-168; author reply 168				#305	Cox 2005
Evaluation of a collaborative program on smoking cessation: translating outcomes framework into practice	Shershneva, M. B.; Larrison, C.; Robertson, S.; Speight, M.	INTRODUCTION: Although evaluating at multiple outcome levels has been proposed for continuing education activities and programs, it is a complex undertaking and is not done routinely, especially in collaborative, multicomponent programs. This article reports on strategies used and results obtained in an evaluation project that examined multiple outcomes of a US-based collaborative, multicomponent…	2011		Journal of Continuing Education in the Health Professions	31 Suppl 1		S28-36		https://dx.doi.org/10.1002/chp.20146		#306	Shershneva 2011
Common Evaluation Designs in Medical Education II	Torre, D. M.; Ferris, A.; Daley, B.; Durning, S. J.		2016	Nov	Academic Medicine	91	11	1584				#307	Torre 2016
Development and evaluation of a 3-day patient safety curriculum to advance knowledge, self-efficacy and system thinking among medical students	Aboumatar, H. J.; Thompson, D.; Wu, A.; Dawson, P.; Colbert, J.; Marsteller, J.; Kent, P.; Lubomski, L. H.; Paine, L.; Pronovost, P.	Purpose: To develop a patient safety curriculum and evaluate its impact on medical students' safety knowledge, self-efficacy and system thinking. Methods: This study reports on curriculum development and evaluation of a 3-day, clinically oriented patient safety intersession that was implemented at the Johns Hopkins School of Medicine in January 2011. Using simulation, skills demonstrations, small…	2012		BMJ Quality and Safety	21	5	416-422		10.1136/bmjqs-2011-000463		#308	Aboumatar 2012
Republished: Development and evaluation of a 3-day patient safety curriculum to advance knowledge, self-efficacy and system thinking among medical students	Aboumatar, H. J.; Thompson, D.; Wu, A.; Dawson, P.; Colbert, J.; Marsteller, J.; Kent, P.; Lubomski, L. H.; Paine, L.; Pronovost, P.	Purpose: To develop a patient safety curriculum and evaluate its impact on medical students' safety knowledge, self-efficacy and system thinking. Methods: This study reports on curriculum development and evaluation of a 3-day, clinically oriented patient safety intersession that was implemented at the Johns Hopkins School of Medicine in January 2011. Using simulation, skills demonstrations, small…	2012		Postgraduate Medical Journal	88	1043	545-551		10.1136/postgradmedj-2011-000463rep		#309	Aboumatar 2012
Implementation and evaluation of a therapeutic patient education programme during a clinical trial in Yaoundé Cameroon – Trial ANRS-12286/MOBIDIP	Galy, A.; Ciaffi, L.; Mberyo, G. M.; Mbouyap, P.; Abessolo, H.; Toby, R.; Essomba, F.; Lamarre, G.; Bikié, A.; Bell, O.; Koulla-Shiro, S.; Delaporte, E.	Objectives: High adherence is needed to maintain antiretroviral therapy efficacy. Few attempts at therapeutic patient education (TPE) have been made in sub-Saharan Africa. We describe patients’ achievements before intervention and identified needs, TPE programme implementation and evaluation, and patients’ satisfaction. Methods: The TPE programme was proposed to patients in the ANRS-12286/MOBIDIP…	2018		Patient Education and Counseling	101	7	1262-1269		10.1016/j.pec.2018.01.021		#310	Galy 2018
New Medical Education Standards Board will lower standards [1]	Goodman, N. W.; Abrams, P.		2002		British Medical Journal	324	7345	1095				#311	Goodman 2002
The Northland Regional-Rural program (Pūkawakawa): broadening medical undergraduate learning in New Zealand	Poole, P.; Bagg, W.; O'Connor, B.; Dare, A.; McKimm, J.; Meredith, K.; Shulruf, B.; Reid, P.	CONTEXT: Medical schools in Australasia are using a range of initiatives to increase the number of graduates working outside major centres. This article describes the design, implementation and selected outcomes of the University of Auckland's regional-rural program, Pūkawakawa. The program is based on a 'hub and spoke' model located in Northland, New Zealand, an area of 150,000 people with a hig…	2010		Rural and remote health	10	1	1254				#312	Poole 2010
Ten methodological lessons from the Multi-Country Evaluation of Integrated Management of Childhood Illness	Bryce, J.; Victora, C. G.	Objective: To describe key methodological aspects of the Multi-Country Evaluation of the Integrated Management of Childhood Illness strategy (MCE-IMCI) and analyze their implications for other public health impact evaluations. Design: The MCE-IMCI evaluation designs are based on an impact model that defined expectations in the late 1990s about how IMCI would be implemented at country level and be…	2005		Health Policy and Planning	20	SUPPL. 1	i94-i105		10.1093/heapol/czi056		#314	Bryce 2005
The role of supportive supervision on immunization program outcome - A randomized field trial from Georgia	Djibuti, M.; Gotsadze, G.; Zoidze, A.; Mataradze, G.; Esmail, L. C.; Kohler, J.	Background: One of the most common barriers to improving immunization coverage rates is human resources and its management. In the Republic of Georgia, a country where widespread health care reforms have taken place over the last decade, an intervention was recently implemented to strengthen performance of immunization programs. A range of measures were taken to ensure that immunization managers …	2009		BMC International Health and Human Rights	9	SUPPL.1			10.1186/1472-698X-9-S1-S11		#315	Djibuti 2009
The Logic Model - a rationale for an encompassing evaluation framework of the German Competence Centers for Postgraduate Medical Education in general practice	Förster, C.; Haumann, H.; Schwill, S.; Bischoff, M.; Portenhauser, F.; Stengel, S.; Barzel, A.; Koch, R.; Joos, S.		2021		Zeitschrift fur Evidenz, Fortbildung und Qualitat im Gesundheitswesen					10.1016/j.zefq.2021.08.003		#316	Förster 2021
Education on palliative care for Parkinson patients: development of the "Best care for people with late-stage Parkinson's disease" curriculum toolkit	Gatsios, D.; Antonini, A.; Gentile, G.; Konitsiotis, S.; Fotiadis, D.; Nixina, I.; Taba, P.; Weck, C.; Lorenzl, S.; Lex, K. M.; Paal, P.	BACKGROUND: Palliative care education among all stakeholders involved in the care of patients with late-stage Parkinson's disease is not adequate. In fact, there are many unmet educational and training needs as confirmed with a targeted, narrative literature review. METHODS: To address these needs we have developed the "Best Care for People with Late-Stage Parkinson's Disease" curriculum toolkit.…	2021		BMC medical education	21	1	538		10.1186/s12909-021-02964-6		#317	Gatsios 2021
Prospective evaluation of clinical voiding re-education or voiding school for lower urinary tract conditions in children	Hoebeke, P.; De Schrijver, L.; Leenaerts, E.; Schoenaers, A.; Renson, C.; Vande Walle, J.; Van Den Broeck, C.	PURPOSE Prospective controlled study evaluating the results of a clinical voiding re-education programme or voiding school (VS) for treatment of lower urinary tract conditions (LUT) in children compared to no treatment. MATERIAL AND METHODS Thirty eight children with non neurogenic LUT conditions, resistant to out patient urotherapy, were included in a study protocol evaluating the effect of a cl…	2010		Journal of Pediatric Urology	6		S99-S100		10.1016/j.jpurol.2010.02.190		#318	Hoebeke 2010
Competency-Based Teaching in Radiology - Implementation and Evaluation of Interactive Workstation-Based Learning to Apply NKLM-Based Content	Koestner, W.; Otten, W.; Kaireit, T.; Wacker, F. K.; Dettmer, S.	<b>Purpose</b> New teaching formats are required to implement competency-based teaching in radiology teaching. Therefore, we have established and evaluated two practical competency-based radiological courses. <b>Materials and Methods</b> The courses were held in a multimedia room with 25 computers and a professional DICOM viewer. Students were taught basic image analysis and presented clinical ca…	2017	Nov	Rofo: Fortschritte auf dem Gebiete der Rontgenstrahlen und der Nuklearmedizin	189	11	1076-1085		https://dx.doi.org/10.1055/s-0043-117888		#319	Koestner 2017
A narrative account of implementation lessons learnt from the dissemination of an up-scaled state-wide child obesity management program in Australia: PEACH™ (Parenting, Eating and Activity for Child Health) Queensland	Croyden, D. L.; Vidgen, H. A.; Esdaile, E.; Hernandez, E.; Magarey, A.; Moores, C. J.; Daniels, L.	BACKGROUND: PEACH™QLD translated the PEACH™ Program, designed to manage overweight/obesity in primary school-aged children, from efficacious RCT and small scale community trial to a larger state-wide program. This paper describes the lessons learnt when upscaling to universal health coverage. METHODS: The 6-month, family-focussed program was delivered in Queensland, Australia from 2013 to 2016. I…	2018		BMC public health	18	1	347		10.1186/s12889-018-5237-8		#320	Croyden 2018
Evidence-guided education: patients' outcome data should influence our teaching priorities	Glick, T. H.	How should medical educators choose learning objectives and teaching content in clinical education? Given the information chain reaction, coverage of all significant topics in sufficient depth is not possible. Choosing subjects of high priority is essential if education is to have maximum impact on quality of care. These priorities should not derive from tradition and opinion, but should be infor…	2005		Academic medicine : journal of the Association of American Medical Colleges	80	2	147-151				#321	Glick 2005
International standards of medical education: A global responsibility	Hamilton, J. D.		2000		Medical Teacher	22	6	547-548		10.1080/01421590050175497		#322	Hamilton 2000
Editorial: Medical education: The need for uniform standards!	Kekre, N.		2010		Indian Journal of Urology	26	2	157		10.4103/0970-1591.65378		#323	Kekre 2010
General practice physician knowledge about headache: evaluation of the municipal continual medical education program	Kowacs, P. A.; Twardowschy, C. A.; Piovesan, E. J.; Dal-Pra Ducci, R.; Cirino, R. H.; Hamdar, F.; Chomatas, E. R.; Marty, I. K.	OBJECTIVE: Headache is a common condition not always managed satisfactorily by primary care providers (PCPs). In an effort to improve headache care, the Curitiba City Hall in consortia with Hospital de Clinicas da Universidade Federal do Parana - Brazil developed an educational program directed to the PCPs. The goal of the project was to evaluate, to update and to train the PCP on headache knowle…	2009	Sep	Arquivos de Neuro-Psiquiatria	67	3A	595-9				#324	Kowacs 2009
Realist evaluation of Schwartz rounds® for enhancing the delivery of compassionate healthcare: understanding how they work, for whom, and in what contexts	Maben, J.; Taylor, C.; Reynolds, E.; McCarthy, I.; Leamy, M.	BACKGROUND: Healthcare work is known to be stressful and challenging, and there are recognised links between the psychological health of staff and high-quality patient care. Schwartz Center Rounds® (Rounds) were developed to support healthcare staff to re-connect with their values through peer reflection, and to promote more compassionate patient care. Research to date has focussed on self-report…	2021		BMC health services research	21	1	709		10.1186/s12913-021-06483-4		#325	Maben 2021
Letter: Procedural dermatology fellow evaluation and the accreditation council for graduate medical education accreditation process	Taylor, S.		2009		Dermatologic Surgery	35	7	1159-1160		10.1111/j.1524-4725.2009.01211.x		#326	Taylor 2009
Dermatology Tactile Learning Tool: Development and student evaluation of an interactive 3-dimensional skin lesion model for medical student education	Dunnick, C. A.; Lehrer, M.; Flaten, H.; Laughter, M. R.; Mirhossani, R.; Schultz, A.; Bennett, P.; Ashack, K.; Dellavalle, R. P.; Pearson, D. R.		2019	Nov-05	Journal of the American Academy of Dermatology	5		5		https://dx.doi.org/10.1016/j.jaad.2019.10.071		#327	Dunnick 2019
Exercise for osteoarthritis of the knee	Fransen, M.; McConnell, S.; Harmer, A. R.; Van der Esch, M.; Simic, M.; Bennell, K. L.	Background: Knee osteoarthritis (OA) is a major public health issue because it causes chronic pain, reduces physical function and diminishes quality of life. Ageing of the population and increased global prevalence of obesity are anticipated to dramatically increase the prevalence of knee OA and its associated impairments. No cure for knee OA is known, but exercise therapy is among the dominant n…	2015		Cochrane Database of Systematic Reviews	2015	1			10.1002/14651858.CD004376.pub3		#328	Fransen 2015
Communication Skills of Grandview/Southview Medical Center General Surgery Residents	Johnson, W.; Ngo, N. A.; Elrod, M.	CONTEXT: In the transition of osteopathic programs to the single-accreditation graduate medical education (GME) system, residents are required to demonstrate skill in a set of core competencies identified by the Accreditation Council of Graduate Medical Education (ACGME) prior to graduation. Included in those core competencies are interpersonal and communication skills along with professionalism.…	2020	Dec-01	Journal of the American Osteopathic Association	120	12	865-870		https://dx.doi.org/10.7556/jaoa.2020.122		#329	Johnson 2020
Evaluation of a Role for Virtual Neurosurgical Education for Medical Students over Two Years of a Global Pandemic	Martini, M. L.; Shrivastava, R. K.; Kellner, C. P.; Morgenstern, P. F.		2022	Jul-05	World Neurosurgery	5		5		https://dx.doi.org/10.1016/j.wneu.2022.06.146		#330	Martini 2022
Changes to the Standards for Integrity and Independence in Continuing Medical Education	McMahon, G. T.		2021		JAMA - Journal of the American Medical Association	325	18	1833-1834		10.1001/jama.2021.0213		#331	McMahon 2021
Evaluation and clinical impact of a pharmacist-led, interdisciplinary service focusing on education, monitoring, and toxicity management of immune checkpoint inhibitors	Myers, G.; Stevens, J.; Flewelling, A.; Richard, J.; London, M.	Objective/Purpose: To assess pharmacist interventions and patient outcomes from a pharmacy service focused on immune related adverse event (irAE) education, irAE monitoring and irAE management in ambulatory oncology patients receiving immune checkpoint inhibitors (ICIs). Study Design/Method: Patients initiated on ICI(s) from 01/01/2016 to 31/08/2019 were analyzed for data collection. Part 1 summa…	2021		Journal of Oncology Pharmacy Practice	27	5 SUPPL	7		10.1177/10781552211012588		#332	Myers 2021
Cost-benefits of vaccination programmes	Szucs, T.	Decision-makers are increasingly demanding hard economic data as a basis for the allocation of limited healthcare resources. The main types of evaluation that are available are cost-benefit analysis, cost-effectiveness analysis and cost-utility analysis. Cost-effectiveness analysis is a tool that helps decision-makers to decide on the best use of allocated resources, whereas cost-benefit analysis…	2000		Vaccine	18	SUPPL. 1	S49-S51		10.1016/S0264-410X(99)00464-8		#333	Szucs 2000
Evaluation of Anxiety-Provoking Situations Related to Clinical Training in Dental Education	Tokuc, M.; Alpkilic, D. S.	INTRODUCTION: The aims of this study are to evaluate the situations that cause anxiety in clinical training and to discuss the precautions that can be taken to reduce clinical anxiety in dental education. MATERIALS AND METHODS: This multi-centered survey based study was created through Google Docs and 3rd, 4th and 5th grade dental students were included. The students were asked to rate their reac…	2022		European journal of dental education : official journal of the Association for Dental Education in Europe					10.1111/eje.12773		#334	Tokuc 2022
Interventions for preventing obesity in children	Waters, E.; de Silva-Sanigorski, A.; Burford, B. J.; Brown, T.; Campbell, K. J.; Gao, Y.; Armstrong, R.; Prosser, L.; Summerbell, C. D.	Background: Prevention of childhood obesity is an international public health priority given the significant impact of obesity on acute and chronic diseases, general health, development and well-being. The international evidence base for strategies that governments, communities and families can implement to prevent obesity, and promote health, has been accumulating but remains unclear. Objectives…	2011		Cochrane Database of Systematic Reviews	2011	12			10.1002/14651858.CD001871.pub3		#335	Waters 2011
The State of the Science on Clinical Evaluation in Nursing Education	Lewallen, L. P.; Van Horn, E. R.	AIM: The purpose was to synthesize the published evidence to present the state of the science in clinical evaluation research in nursing education. BACKGROUND: Clinical evaluation is key to ensuring nursing students' clinical competence, application of knowledge, and critical thinking, all of which are important to patient safety and quality nursing care. METHOD: Cooper's research synthesis metho…	2019		Nursing education perspectives	40	1	4-Oct		10.1097/01.NEP.0000000000000376		#336	Lewallen 2019
Cross-Cultural Medical Education: Conceptual Approaches and Frameworks for Evaluation	Betancourt, Joseph R.	Provides conceptual approaches for cross-cultural medical education, and describes a framework for student evaluation that focuses on strategies to assess attitudes, knowledge, and skills, and the impact of curricular interventions on health outcomes. (EV)		2003		78	6	560-69				#337
A Scoping Review of Community-Based Adult Suicide Prevention Initiatives in Rural and Regional Australia	Dabkowski, E.; Porter, J. E.; Barbagallo, M. S.; Prokopiv, V.; Jackson, M. R.	The need for continued research into suicide prevention strategies is undeniable, with high global statistics demonstrating the urgency of this public health issue. In Australia, approximately 3000 people end their lives each year, with those living in rural and regional areas identified as having a higher risk of dying by suicide. Due to decreased access and support services in these areas, comm…	2022		International Journal of Environmental Research and Public Health	19	12			10.3390/ijerph19127007		#338	Dabkowski 2022
Factors determining students' global satisfaction with clerkships: an analysis of a two year students' ratings database	Durak, H. I.; Vatansever, K.; van Dalen, J.; van der Vleuten, C.	Clerkships would benefit from teachers' improved understanding of the didactic aspects of their task. The purpose of this study is to identify factors that determine the teaching quality of clerkships and to examine the predictive value of these factors for students' global satisfaction. Thus, results would be further reflected to clinical teachers' tasks. These factors could then be taken into a…	2008	Nov	Advances in Health Sciences Education	13	4	495-502				#339	Durak 2008
WFME task force on defining international standards in basic medical education	Jayawickramarajah, P. T.		2001	May	Medical Education	35	5	515				#340	Jayawickramarajah 2001
Competency-based residency training: the next advance in graduate medical education	Long, D. M.	The goal of all graduate medical education is to ensure that the graduating physician is competent to practice in his or her chosen field of medicine. The evaluation of a resident's competency to practice, however, has never been clearly defined, nor has the fixed period of time given for residency training in each specialty been shown to be the right amount of time for each individual resident t…	2000	Dec	Academic Medicine	75	12	1178-83				#341	Long 2000
Impact and educational outcomes of a small group self-directed teaching strategy in a clinical neuroscience curriculum	Nathaniel, T. I.; Gainey, J. C.; Williams, J. A.; Stewart, B. L.; Hood, M. C.; Brechtel, L. E.; Faulkner, R. V.; Pendergrass, J. S.; Black, L. A.; Griffin, S. K.; Troup, C. E.; Reuben, J. S.; Black, A. C., Jr.	The complexity of the material being taught in clinical neuroscience within the medical school curriculum requires creative pedagogies to teach medical students effectively. Many clinical teaching strategies have been developed and are well described to address these challenges. However, only a few have been evaluated to determine their impact on the performance of students studying clinical neur…	2018	Sep	Anatomical Sciences Education	11	5	478-487		https://dx.doi.org/10.1002/ase.1759		#342	Nathaniel 2018
Design, implementation, and evaluation of an innovative anatomy course	Rizzolo, L. J.; Rando, W. C.; O'Brien, M. K.; Haims, A. H.; Abrahams, J. J.; Stewart, W. B.	Starting in 2004, a medical school gross anatomy course faced with a 30% cut in hours went through an extensive redesign, which transformed a traditional dissection course into a course with a clinical focus, learning societies, and extensive on-line learning support. Built into the redesign process was an extensive and ongoing assessment process, which included student focus groups, faculty deve…	2010	May-Jun	Anatomical Sciences Education	3	3	109-20		https://dx.doi.org/10.1002/ase.152		#344	Rizzolo 2010
Evaluation of formative interprofessional team objective structured clinical examination (ITOSCE): A method of shared learning in maternity education	Symonds, I.; Cullen, L.; Fraser, D.	Shared learning at undergraduate level provides a potential means of promoting a more multi-professional approach to maternity care. Interprofessional education uses shared interactive sessions to promote different professional groups' understanding of each other and working together. This paper describes the use of a formative objective structured clinical examination as a method of interprofess…	2003		Medical Teacher	25	1	38-41		10.1080/0142159021000061404		#345	Symonds 2003
An evaluation of outcomes following the replacement of traditional histology laboratories with self-study modules	Thompson, A. R.; Lowrie, D. J., Jr.	Changes in medical school curricula often require educators to develop teaching strategies that decrease contact hours while maintaining effective pedagogical methods. When faced with this challenge, faculty at the University of Cincinnati College of Medicine converted the majority of in-person histology laboratory sessions to self-study modules that utilize multiple audiovisual modalities and a …	2017	Jun	Anatomical Sciences Education	10	3	276-285		https://dx.doi.org/10.1002/ase.1659		#346	Thompson 2017
Evaluation in continua medical education			2003		Revista Argentina de Dermatologia	84	4	239-240				#347
Evaluation in continua medical education			2004		Revista Argentina de Dermatologia	85	2	130-131				#348
Evaluation in continua medical education			2005		Revista Argentina de Dermatologia	86	2	142-143				#349
Evaluating different dimensions of programme effectiveness for private medicine retailer malaria control interventions in Kenya	Abuya, T. O.; Fegan, G.; Amin, A. A.; Akhwale, W. S.; Noor, A. M.; Snow, R. W.; Marsh, V.	BACKGROUND: Private medicine retailers (PMRs) are key partners in the home management of fevers in many settings. Current evidence on effectiveness for PMR interventions at scale is limited. This study presents evaluation findings of two different programs implemented at moderate scale targeting PMRs for malaria control in the Kisii and Kwale districts of Kenya. Key components of this evaluation …	2010	Jan-28	PLoS ONE [Electronic Resource]	5	1	e8937		https://dx.doi.org/10.1371/journal.pone.0008937		#350	Abuya 2010
Evaluating a masters of medical education program: attaining minimum quality standards?	Al-Subait, R.; Elzubeir, M.	As more Masters of Medical Education programs (MMEPs) become available, the quality of these programs will be under increased scrutiny. We applied World Federation for Medical Education (WFME) quality standards in an internal evaluation process involving participants and faculty to determine: (i) if our MMEP met minimum quality standards (ii) if WFME standards provided a useful framework to evalu…	2012		Medical teacher	34 Suppl 1		S67-74		10.3109/0142159X.2012.656746		#351	Al-Subait 2012
Evaluation of knowledge, attitudes, and clinical education of dental students about COVID-19 pandemic	Atas, O.; Talo Yildirim, T.	BACKGROUND: The novel coronavirus disease (COVID-19) is a new viral respiratory illness, first identified in Wuhan province, China. Dental professionals and dental students are at an increased risk for these viruses from dental patients, as dental practice involves face-to-face communication with the patients and frequent exposure to saliva, blood, and other body fluids. Dental education can play…	2020		PeerJ	8		e9575		https://dx.doi.org/10.7717/peerj.9575		#352	Atas 2020
Improved Self-Assessed Collaboration Through Interprofessional Education: Midwifery Students and Obstetrics and Gynecology Residents Learning Together	Avery, M. D.; Mathiason, M.; Andrighetti, T.; Autry, A. M.; Cammarano, D.; Dau, K. Q.; Hoffman, S.; Krause, S. A.; Montgomery, O.; Perry, A.; Sankey, H. Z.; Woodland, M. B.; Jennings, J. C.	INTRODUCTION: Research suggests that interprofessional education, bringing learners together to learn about, with, and from each other, improves health professions education and can improve health outcomes. Little research has measured outcomes of interprofessional education between midwifery students and obstetrics and gynecology residents. The purpose of this study was to examine self-assessed …	2022	Jul-16	Journal of Midwifery & Women's Health	16		16		https://dx.doi.org/10.1111/jmwh.13394		#353	Avery 2022
Leveling down to worse - Parametrical evaluation of scientific journals by Polish Ministry of Science and Higher Education, that is why high quality and recognised medical journals, including Polish Heart Journal, cannot have 10 points?	Banach, M.		2009		Kardiologia Polska	67	6	704-706				#354	Banach 2009
Evaluation of a learner-designed course for teaching health research skills in Ghana	Bates, I.; Ansong, D.; Bedu-Addo, G.; Agbenyega, T.; Akoto, A. Y.; Nsiah-Asare, A.; Karikari, P.	BACKGROUND: In developing countries the ability to conduct locally-relevant health research and high quality education are key tools in the fight against poverty. The objective of our study was to evaluate the effectiveness of a novel UK accredited, learner-designed research skills course delivered in a teaching hospital in Ghana. METHODS: Study participants were 15 mixed speciality health profes…	2007	Jun-27	BMC Medical Education	7		18				#355	Bates 2007
The clinical effectiveness, cost-effectiveness and acceptability of community-based interventions aimed at improving or maintaining quality of life in children of parents with serious mental illness: A systematic review	Bee, P.; Bower, P.; Byford, S.; Churchill, R.; Calam, R.; Stallard, P.; Pryjmachuk, S.; Berzins, K.; Cary, M.; Wan, M.; Abel, K.	Background: Serious parental mental illness poses a challenge to quality of life (QoL) in a substantial number of children and adolescents. Improving the lives of these children is a political and public health concern. Objectives: To conduct an evidence synthesis of the clinical effectiveness, cost-effectiveness and acceptability of community-based interventions for improving QoL in children of …	2014		Health Technology Assessment	18	8	1-249		10.3310/hta18080		#356	Bee 2014
Development and implementation of a postgraduate medical education-wide initiative in quality improvement and patient safety	Bowes, D.; Shearer, C.; Daigle-Maloney, T.; Dornan, J.; Lynk, A.; Parker, J.; Romao, R. L.; Stevens, S.; Allen, S.; Warren, A.; Ackroyd-Stolarz, S.	BACKGROUND: Quality improvement and patient safety (QIPS) have been assigned a higher profile in CanMEDS 2015, CanMEDS-Family Medicine 2017 and new accreditation standards, prompting an initiative at Dalhousie University to create a vision for integrating QIPS into postgraduate medical education. OBJECTIVE: The purpose of this study is to describe the implementation of a QIPS strategy across resi…	2021	Jun-30	Postgraduate Medical Journal	30		30		https://dx.doi.org/10.1136/postgradmedj-2021-140261		#358	Bowes 2021
Interrupting transmission of soil-transmitted helminths: a study protocol for cluster randomised trials evaluating alternative treatment strategies and delivery systems in Kenya	Brooker, S. J.; Mwandawiro, C. S.; Halliday, K. E.; Njenga, S. M.; McHaro, C.; Gichuki, P. M.; Wasunna, B.; Kihara, J. H.; Njomo, D.; Alusala, D.; Chiguzo, A.; Turner, H. C.; Teti, C.; Gwayi-Chore, C.; Nikolay, B.; Truscott, J. E.; Hollingsworth, T. D.; Balabanova, D.; Griffiths, U. K.; Freeman, M. C.; Allen, E.; Pullan, R. L.; Anderson, R. M.	INTRODUCTION: In recent years, an unprecedented emphasis has been given to the control of neglected tropical diseases, including soil-transmitted helminths (STHs). The mainstay of STH control is school-based deworming (SBD), but mathematical modelling has shown that in all but very low transmission settings, SBD is unlikely to interrupt transmission, and that new treatment strategies are required…	2015	Oct-19	BMJ Open	5	10	e008950		https://dx.doi.org/10.1136/bmjopen-2015-008950		#359	Brooker 2015
Capacity building in medical education and health outcomes in developing countries: the missing link	Burdick, W. P.; Morahan, P. S.; Norcini, J. J.	BACKGROUND: Finding evidence for the link between capacity building in medical education and improved health outcomes in developing countries is an important challenge. We describe the Foundation for Advancement of International Medical Education and Research (FAIMER) Institute, a two year, part-time fellowship in medical education methodology and leadership and its evaluation as a model to bridg…	2007	Nov	Education for Health	20	3	65				#360	Burdick 2007
Implementation of competence committees during the transition to CBME in Canada: A national fidelity-focused evaluation	Cheung, W. J.; Wagner, N.; Frank, J. R.; Oswald, A.; Van Melle, E.; Skutovich, A.; Dalseg, T. R.; Cooke, L. J.; Hall, A. K.	PURPOSE: This study evaluated the fidelity of competence committee (CC) implementation in Canadian postgraduate specialist training programs during the transition to competency-based medical education (CBME). METHODS: A national survey of CC chairs was distributed to all CBME training programs in November 2019. Survey questions were derived from guiding documents published by the Royal College of…	2022	Jul	Medical Teacher	44	7	781-789		https://dx.doi.org/10.1080/0142159X.2022.2041191		#361	Cheung 2022
An Analysis of 2.3 Million Participations in the Continuing Medical Education Program of a General Medical Journal: Suitability, User Characteristics, and Evaluation by Readers	Christ, H.; Franklin, J.; Griebenow, R.; Baethge, C.	BACKGROUND: Physicians frequently use continuing medical education (CME) in journals. However, little is known of the evaluation of journal CME by readers and also user and participation characteristics. Deutsches Ärzteblatt, the journal of the German Medical Association, is distributed to every physician in Germany and regularly offers its readers CME articles. Therefore, it provides a unique op…	2017		Journal of medical Internet research	19	4	e49		10.2196/jmir.6052		#362	Christ 2017
Cost-effectiveness of interventions to promote physical activity: A modelling study	Cobiac, L. J.; Vos, T.; Barendregt, J. J.	Background: Physical inactivity is a key risk factor for chronic disease, but a growing number of people are not achieving the recommended levels of physical activity necessary for good health. Australians are no exception; despite Australia's image as a sporting nation, with success at the elite level, the majority of Australians do not get enough physical activity. There are many options for in…	2009		PLoS Medicine	6	7			10.1371/journal.pmed.1000110		#363	Cobiac 2009
Randomised controlled trial of the cost-effectiveness of water-based therapy for lower limb osteoarthritis	Cochrane, T.; Davey, R. C.; Matthes Edwards, S. M.	Objectives: To determine the efficacy of community water-based therapy for the management of lower limb osteoarthritis (OA) in older patients. Design: A pre-experimental matched-control study was used to estimate efficacy of water-based exercise treatment, to check design assumptions and delivery processes. The main study was a randomised controlled trial of the effectiveness of water-based exerc…	2005		Health Technology Assessment	9	31	iii-83		10.3310/hta9310		#364	Cochrane 2005
Evaluation of small-group education on the shade determination ability of preclinical dental students-A controlled clinical trial	Corcodel, N.; Krisam, J.; Klotz, A. L.; Deisenhofer, U. K.; Stober, T.; Hassel, A. J.; Rammelsberg, P.; Zenthöfer, A.	OBJECTIVES: To evaluate the effect of small-group education including practical training on dental students' shade determination performance compared with a control group. METHODS: Sixty-three non-colour-blind preclinical students were asked to participate and belonged to an intervention (n = 31) and a control (n = 32) group, respectively. All students received a lecture on dental shade determina…	2018		European journal of dental education : official journal of the Association for Dental Education in Europe	22	3	e582-e587		10.1111/eje.12355		#365	Corcodel 2018
Development, implementation, and evaluation of a curriculum for medical students on conflicts of interest and communicating risk	Deis, N.; Koch, C.; Dreimuller, N.; Gaitzsch, E.; Weiskircher, J.; Junger, J.; Lieb, K.	<b>Background:</b> Insufficient risk competence of physicians, conflicts of interests from interactions with pharmaceutical companies, and the often distorted presentation of benefits and risks of therapies compromise the advising of patients by physicians in the framework of shared decision-making. An important cause of this is that teaching on this subject is mostly lacking, or fragmented when …	2020		GMS Journal for Medical Education	37	1	Doc3		https://dx.doi.org/10.3205/zma001296		#366	Deis 2020
Evaluation of emergency first response’s competency in undergraduate college students: Enhancing sustainable medical education in the community for work occupational safety	Dieck-Assad, G.; González Peña, O. I.; Rodríguez-Delgado, J. M.	Worldwide, people’s quality of health has been decreasing due to bad eating habits that have generated an increase in diseases such as diabetes, hypertension, overweight, as well as an increase in hours of the daily workday and stress. This situation can generate sudden illness and work accidents where the need to have knowledge in emergency first response (EFR) is necessary for all. Unfortunatel…	2021		International Journal of Environmental Research and Public Health	18	15			10.3390/ijerph18157814		#367	Dieck-Assad 2021
Legal framework for food fortification: examples from Vietnam and Indonesia	Dijkhuizen, M. A.; Wieringa, F. T.; Soekarjo, D.; Van, K. T.; Laillou, A.	Food fortification is a cost-effective, powerful, and sustainable strategy to combat micronutrient deficiency, with the potential to reach large sections of the population with minimal cost and effort. However, the implementation of food fortification on a systematic and large scale, for instance in national programs, has often been challenging. This paper takes a closer look at food fortificatio…	2013		Food and nutrition bulletin	34	2 Suppl	S112-123				#368	Dijkhuizen 2013
The Process of Developing a Unit-Based Army Resilience Program	Dragonetti, J.; Gifford, T.; Yang, M.	Purpose of Review: We review military doctrine, military public health data, medical literature, and educational literature with the intent of condensing key precepts into a succinct, pragmatic description of the essential steps for leaders looking to build a resilience program to provide secondary prevention services. Recent Findings: Although there continues to be a shortage of high-level evide…	2020		Current Psychiatry Reports	22	9			10.1007/s11920-020-01169-w		#369	Dragonetti 2020
Mid-level healthcare personnel training: An evaluation of the revised, nationally-standardized, pre-service curriculum for clinical officers in Mozambique	Feldacker, C.; Chicumbe, S.; Dgedge, M.; Augusto, G.; Cesar, F.; Robertson, M.; Mbofana, F.; O'Malley, G.	Introduction: Mozambique suffers from a critical shortage of healthcare workers. Mid-level healthcare workers, (Tecnicos de Medicina Geral (TMG)), in Mozambique require less money and time to train than physicians. From 2009-2010, the Mozambique Ministry of Health (MoH) and the International Training and Education Center for Health (I-TECH), University of Washington, Seattle, revised the TMG curr…	2014		PLoS ONE	9	7			10.1371/journal.pone.0102588		#370	Feldacker 2014
A guide to curriculum inquiry for brachytherapy simulation-based medical education	Fernandez, C.; Croke, J.; Alfieri, J.; Golden, D. W.	Purpose: Brachytherapy is a required clinical competency within radiation oncology training but decreased utilization and volume have limited trainee exposure. Simulation-based medical education is an established educational tool that allows learners to engage in higher-order learning in a safe space and has unique application in brachytherapy instruction. Methods and Materials: We reviewed best …	2020		Brachytherapy	19	6	749-757		10.1016/j.brachy.2020.08.001		#371	Fernandez 2020
Evaluation of a digitized physician-patient-communication course evaluated by preclinical medical students: a replacement for classroom education?	Fischbeck, S.; Hardt, J.; Malkewitz, C.; Petrowski, K.	Objectives: The limitations in teaching resulting from the Covid-19 epidemic were the rational for transferring the course in Medical Psychology and Medical Sociology (doctor-patient communication) into an asynchronous e-learning course. For this purpose, ten exercises were developed to be downloaded by the students and the solutions returned to the course lecturer on a weekly basis. In addition,…	2020		GMS journal for medical education	37	7	Doc85		10.3205/zma001378		#372	Fischbeck 2020
Increasing impact: Evaluation in global child health education, clinical practice, and research	Gladding, S. P.; Suchdev, P. S.; Kiguli, S.; Lowenthal, E. D.		2019		Pediatrics	144	6			10.1542/peds.2018-3716		#373	Gladding 2019
Effectiveness of a quit vaping text message program in promoting abstinence among young adult e-cigarette users: Protocol for a randomized controlled trial	Graham, A. L.; Jacobs, M. A.; Amato, M. S.; Cha, S.; Bottcher, M. M.; Papandonatos, G. D.	Background: Millions of young adults currently vape electronic cigarettes (e-cigarettes), yet little research on vaping cessation interventions exists. Text messaging is a promising, scalable intervention strategy for delivering vaping cessation treatment. Objective: This study evaluates the effectiveness of a text message quit vaping program (This is Quitting) in promoting abstinence from e-ciga…	2020		JMIR Research Protocols	9	5			10.2196/18327		#374	Graham 2020
QUALITY AND CONSTRUCTED KNOWLEDGE: TRUTH, PARADIGMS, AND THE STATE OF THE SCIENCE	Grant, J.; Grant, L.	CONTEXT AND TRUTH: Education is a social science. Social science knowledge is related to its context of origin. The concept of global 'truth' in education is therefore of limited use when truth is tempered by context. The wider applicability of our knowledge can only be judged if we look at the context in which that knowledge was produced and the assumptions that underpin it. This calls into ques…	2022		Medical education					10.1111/medu.14871		#375	Grant 2022
Long-term weight loss trajectories following participation in a randomised controlled trial of a weight management programme for men delivered through professional football clubs: A longitudinal cohort study and economic evaluation	Gray, C. M.; Wyke, S.; Zhang, R.; Anderson, A. S.; Barry, S.; Boyer, N.; Brennan, G.; Briggs, A.; Bunn, C.; Donnachie, C.; Grieve, E.; Kohli-Lynch, C.; Lloyd, S. M.; McConnachie, A.; McCowan, C.; MacLean, A.; Mutrie, N.; Hunt, K.	Background: Obesity is a major public health concern requiring innovative interventions that support people to lose weight and keep it off long term. However, weight loss maintenance remains a challenge and is under-researched, particularly in men. The Football Fans in Training (FFIT) programme engages men in weight management through their interest in football, and encourages them to incorporate…	2018		International Journal of Behavioral Nutrition and Physical Activity	15	1			10.1186/s12966-018-0683-3		#376	Gray 2018
Teaching Communication Skills Programme in Basrah Medical College: A new curriculum and students-oriented evaluation and feedback	Habeeb, S. I.; Saleh Sultan, A. S.	OBJECTIVE: To elicit the opinion of students about various aspects of teaching and learning of communication skills. METHODS: The questionnaire-based study was conducted at the Basrah Medical College, Basra, Iraq, for the first year medical students, academic year 2016-2017. All the students of the class were included. Data was collected using a questionnaire that explored students' opinion regar…	2021		JPMA. The Journal of the Pakistan Medical Association	71 9)	12	S35-S37				#377	Habeeb 2021
Making every contact count with seldom-heard groups? A qualitative evaluation of voluntary and community sector (VCS) implementation of a public health behaviour change programme in England	Harrison, D.; Wilson, R.; Graham, A.; Brown, K.; Hesselgreaves, H.; Ciesielska, M.	Making Every Contact Count (MECC) is a national, long-term public health strategy in England. It supports public-facing workers to use opportunities during routine contacts to enable healthy lifestyle changes. This paper reports the findings from an external evaluation of voluntary and community sector (VCS) delivery of MECC in the North East of England, which focused on engaging under-represente…	2022		Health & social care in the community					10.1111/hsc.13764		#378	Harrison 2022
Collaboration between local health and local government agencies for health improvement	Hayes, S. L.; Mann, M. K.; Morgan, F. M.; Kelly, M. J.; Weightman, A. L.	In many countries, national, regional and local inter- and intra-agency collaborations have been introduced to improve health outcomes. Evidence is needed on the effectiveness of locally developed partnerships which target changes in health outcomes and behaviours. To evaluate the effects of interagency collaboration between local health and local government agencies on health outcomes in any pop…	2012		Cochrane database of systematic reviews (Online)	10		CD007825				#379	Hayes 2012
Learning intimate examinations with simulated patients: The evaluation of medical students' performance	Hendrickx, K.; De Winter, B.; Tjalma, W.; Avonts, D.; Peeraer, G.; Wyndaele, J. J.	Background: For fifth-year undergraduates of the medical school, a project with simulated patients (Intimate Examination Associates, IEA) was implemented in 2002 at the University of Antwerp. In this project, students from the new curriculum (NC) learned uro-genital, rectal, gynaecological and breast examination in healthy, trained volunteers and received feedback focused on personal attitude, te…	2009		Medical Teacher	31	4	e139-e147		10.1080/01421590802516715		#380	Hendrickx 2009
Wraparound programmes for pregnant and parenting women with substance use concerns in Canada: Partnerships are essential	Hubberstey, C.; Rutman, D.; Van Bibber, M.; Poole, N.	Wraparound programmes, wherein multiple services are offered at one location, are effective in engaging pregnant or parenting women experiencing substance use and other complex challenges while also addressing gaps in services between the health, child welfare and addictions fields. Evaluations of these programmes have demonstrated positive outcomes; nevertheless, few studies have focused on how …	2021		Health & social care in the community					10.1111/hsc.13664		#381	Hubberstey 2021
Visions and reality: the idea of competence-oriented assessment for German medical students is not yet realised in licensing examinations	Huber-Lang, M.; Palmer, A.; Grab, C.; Boeckers, A.; Boeckers, T. M.; Oechsner, W.	Objective: Competence orientation, often based on the CanMEDS model, has become an important goal for modern curricula in medical education. The National Competence Based Catalogue of Learning Objectives for Undergraduate Medical Education (NKLM) has been adopted in Germany. However, it is currently unknown whether the vision of competence orientation has also reached the licensing examination pr…	2017		GMS journal for medical education	34	2	Doc25		10.3205/zma001102		#382	Huber-Lang 2017
Accelerated scale-up of Kangaroo Mother Care: Evidence and experience from an implementation-research initiative in south India	Jayanna, K.; Rao, S.; Kar, A.; Gowda, P. D.; Thomas, T.; Swaroop, N.; Washington, M.; Shashidhar, A. R.; Rai, P.; Chitrapu, S.; Mohan, H. L.; Martines, J.; Mony, P.	Aim: Though Kangaroo Mother Care (KMC) has demonstrated benefits for low birth weight newborns, coverage continues to be low in India. As part of a World Health Organization (WHO) multi-country study, we explored intervention models to accelerate KMC coverage in a high priority district of Karnataka, India. Methods: We used implementation-research methods, formative assessments and quality improv…	2022		Acta Paediatrica, International Journal of Paediatrics					10.1111/apa.16236		#383	Jayanna 2022
A RE-AIM Framework Analysis of DNA-Based Population Screening: Using Implementation Science to Translate Research Into Practice in a Healthcare System	Jones, L. K.; Strande, N. T.; Calvo, E. M.; Chen, J.; Rodriguez, G.; McCormick, C. Z.; Hallquist, M. L. G.; Savatt, J. M.; Rocha, H.; Williams, M. S.; Sturm, A. C.; Buchanan, A. H.; Glasgow, R. E.; Martin, C. L.; Rahm, A. K.	Introduction: DNA-based population screening has been proposed as a public health solution to identify individuals at risk for serious health conditions who otherwise may not present for medical care. The clinical utility and public health impact of DNA-based population screening is a subject of active investigation. Geisinger, an integrated healthcare delivery system, was one of the first health…	2022		Frontiers in Genetics	13				10.3389/fgene.2022.883073		#384	Jones 2022
Development and Evaluation of an Inter-professional Education Course at a Medical School in Korea	Kim, C. W.; Eo, E. K.; Myung, S. J.	BACKGROUND: Interprofessional collaborative practice (IPCP) is emphasized in medical care for patient safety. As patient care is provided by teams, interprofessional competence is required to ensure the quality and safety of care and should be taught as early as possible. In this study, we introduced a 2-week interprofessional education (IPE) curriculum and attempted to describe and evaluate its …	2021		Journal of Korean medical science	36	9	e69		10.3346/jkms.2021.36.e69		#386	Kim 2021
["Without any practical relevance?": 3 years of student evaluation of an interdisciplinary curriculum for prevention and health promotion in undergraduate medical education]	Klement, A.; Omler, M.; Lautenschläger, C.; Bretschneider, K.; Haerting, J.	The topic "prevention and health promotion" (Q10) was introduced into the medical training in Germany by the new medical licensing regulations in 2004. For the conception of an effective curriculum in the context of quality assurance, a continuous evaluation by the target group is necessary. Of importance are particularly the subjective success in learning and its interdependence to invested time…	2011		Gesundheitswesen (Bundesverband der Ärzte des Öffentlichen Gesundheitsdienstes (Germany))	73	3	e68-73		10.1055/s-0030-1262867		#387	Klement 2011
"Heidelberg Standard Examination" - Final year students' experiences with a handbook and instructional videos to improve medical competence in conducting physical examinations	Knauber, J.; König, A. K.; Herion, T.; Tabatabai, J.; Kadmon, M.; Nikendei, C.	Background: The physical examination (PE) of patients is a core competence in almost all medical disciplines. The teaching materials "Heidelberger Standard Examination", consisting of a handbook and accompanying videos, were developed with the objective of providing medical students with an innovative faculty-wide teaching and examination standard to sustainably advance students' PE competences d…	2018		GMS journal for medical education	35	3	Doc38		10.3205/zma001184		#388	Knauber 2018
Digital skills for medical students - qualitative evaluation of the curriculum 4.0 "Medicine in the digital age"	Kuhn, S.; Müller, N.; Kirchgässner, E.; Ulzheimer, L.; Deutsch, K. L.	Introduction: The digital transformation has far-reaching implications for the qualification profile of medical students, which have not been addressed in medical studies so far. Teaching concept: The competence-oriented blended learning curriculum "Medicine in the digital age" has been implemented at Mainz University Medical Centre since 2017. It represents a curricular reform project of the "Cu…	2020		GMS journal for medical education	37	6	Doc60		10.3205/zma001353		#389	Kuhn 2020
The Medical Training Evaluation Questionnaire (MeTrE-Q): a multidimensional self-report instrument for assessing the quality of midwifery students' education	La Rosa, V. L.; Ciebiera, M.; Zaręba, K.; Reyes-Muñoz, E.; Marques Cerentini, T.; Barra, F.; Garzon, S.; Riemma, G.; De Franciscis, P.; Laganà, A. S.; Vitale, S. G.	This study aims to understand the factors that can hinder Italian midwifery students' educational process, what messages are given to students during their clinical practice, and how students interact with tutors and other professionals. Seven hundred and eighty Italian students of midwifery were asked to answer an Internet-based questionnaire regarding their own opinions concerning their theoret…	2021		Journal of Obstetrics and Gynaecology					10.1080/01443615.2021.1980511		#390	LaRosa 2021
Obesity prevention and the Health promoting Schools framework: Essential components and barriers to success	Langford, R.; Bonell, C.; Jones, H.; Campbell, R.	Background: Obesity is an important public health issue. Finding ways to increase physical activity and improve nutrition, particularly in children, is a clear priority. Our Cochrane review of the World Health Organization's Health Promoting Schools (HPS) framework found this approach improved students' physical activity and fitness, and increased fruit and vegetable intake. However, there was co…	2015		International Journal of Behavioral Nutrition and Physical Activity	12	1			10.1186/s12966-015-0167-7		#391	Langford 2015
Evaluation of a national process of reforming curricula in postgraduate medical education	Lillevang, G.; Bugge, L.; Beck, H.; Joost-Rethans, J.; Ringsted, C.	Context: A national reform of the postgraduate medical education in Denmark introduced (1) Outcome-based education, (2) The CanMEDS framework of competence related to seven roles of the doctor, and (3) In-training assessment. Objectives: The purpose of the study was to evaluate the process of developing new curricula for 38 specialist training programmes. The research question was: which conditio…	2009		Medical Teacher	31	6	e260-e266		10.1080/01421590802637966		#392	Lillevang 2009
The clinical and cost-effectiveness of patient education models for diabetes: A systematic review and economic evaluation	Loveman, E.; Cave, C.; Green, C.; Royle, P.; Dunn, N.; Waugh, N.	Objectives: To assess the clinical effectiveness and cost-effectiveness of educational interventions for patients with diabetes, compared with usual care or other educational interventions. Data sources: Electronic databases, reference lists and experts were all consulted in this study. Sponsor submissions to the National Institute of Clinical Excellence were also reviewed. Review methods: Electr…	2003		Health Technology Assessment	7	22			10.3310/hta7220		#393	Loveman 2003
Clinical audit in the final year of undergraduate medical education: towards better care of future generations	Mak, D. B.; Miflin, B.	In Australia, in an environment undergoing rapidly changing requirements for health services, there is an urgent need for future practitioners to be knowledgeable, skilful and self-motivated in ensuring the quality and safety of their practice. Postgraduate medical education and vocational programs have responded by incorporating training in quality improvement into continuing professional develo…	2012		Medical teacher	34	4	e251-257		10.3109/0142159X.2012.660216		#394	Mak 2012
"I have learnt ... A different way of looking at people's health": An evaluation of a prevocational medical training program in public health medicine and primary health care in remote Australia	Mak, D. B.; Plant, A. J.; Toussaint, S.	The purpose of this study was to gain insight into what prevocational medical practitioners (PMPs) learnt during a six-month public health medicine and primary health care training program (the Program) in remote Aboriginal Australia in 2001-2002. The Program's curriculum objectives included clinical and public health management of sexually transmitted infections, immunization, clinical audit and…	2006		Medical Teacher	28	6	e149-e155		10.1080/01421590600776404		#395	Mak 2006
A Cost-Effectiveness Analysis of Blended Versus Face-to-Face Delivery of Evidence-Based Medicine to Medical Students	Maloney, S.; Nicklen, P.; Rivers, G.; Foo, J.; Ooi, Y. Y.; Reeves, S.; Walsh, K.; Ilic, D.	RESULTS: The incremental cost-effectiveness ratio indicated that it costs 24% less to educate a student to the same level of EBM competency via the blended learning approach used in the study, when excluding transition costs. The sunk cost of approximately AUD $40,000 to transition to the blended model exceeds any savings from using the approach within the first year of its implementation; howeve…	2015		Journal of medical Internet research	17	7	e182		10.2196/jmir.4346		#396	Maloney 2015
Theory-Driven Process Evaluation of the SHINE Trial Using a Program Impact Pathway Approach	Mbuya, M. N.; Jones, A. D.; Ntozini, R.; Humphrey, J. H.; Moulton, L. H.; Stoltzfus, R. J.; Maluccio, J. A.; Sanitation Hygiene Infant Nutrition Efficacy Trial, Team	Two reasons for the lack of success of programs or interventions are poor alignment of interventions with the causes of the problem targeted by the intervention, leading to poor efficacy (theory failure), and failure to implement interventions as designed (program failure). These failures are important for both public health programs and randomized trials. In the Sanitation Hygiene and Infant Nut…	2015	Dec-15	Clinical Infectious Diseases	61 Suppl 7		S752-8		https://dx.doi.org/10.1093/cid/civ716		#397	Mbuya 2015
Incorporation of Universal Prevention Curriculum into established academic degree study programme: qualitative process evaluation	Miovský, M.; Vondrová, A.; Gabrhelík, R.; Sloboda, Z.; Libra, J.; Lososová, A.	OBJECTIVE: Comprehensive bachelor's, master's, and doctorate-level curricula of Addiction Studies (Addictology) were developed and implemented at Charles University (First Faculty of Medicine) between 2003 and 2012. This Prague model combines three evidence-based approaches to addressing substance use - prevention, treatment, and public health - into a balanced professionalised discipline. Gradua…	2019		Central European journal of public health	27		S74-S82		10.21101/cejph.a5952		#398	Miovský 2019
Smartphone ophthalmoscopy versus slit-lamp biomicroscopy for optic nerve head evaluation: A digital apparatus into medical education	Muhsen, S.; Roto, A.; Al-Sabbagh, M. Q.; Al-Huneidy, L.; AlRamahi, N.; Alhalaybeh, N.; Kotkot, D.; Alkiswani, S.; Al-Ani, A.; Abu-Yaghi, N.	Objective: Th aim of this study is to explore the diagnostic accuracy of smartphone-based D-EYE ophthalmoscopy in the diagnosis of optic nerve head (ONH) abnormalities and screening for glaucoma. Methods: This is a prospective clinical-based validation study performed on 90 patients recruited from a tertiary teaching hospital. Patients underwent dilated fundus examination by slit-lamp and smartph…	2022		European Journal of Ophthalmology					10.1177/11206721221113827		#400	Muhsen 2022
Bridging medical education goals and health system outcomes: An instrumental case study of pre-clerkship students' improvement projects	O'Brien, B. C.; Zapata, J.; Chang, A.; Pierluissi, E.	INTRODUCTION: Many medical schools engage students in health system improvement (HSI) efforts. Evaluation of these efforts often focuses on students' learning outcomes and rarely considers the impact on health systems, despite the significant commitment health systems make to these efforts. Our study identified and evaluated system-level outcomes of pre-clerkship medical students' engagement in H…	2022		Perspectives on medical education					10.1007/s40037-022-00711-1		#402	O'Brien 2022
A Curriculum in Systems-based Care: Experiential Learning Changes in Student Knowledge and Attitudes	O'Connell, M. T.; Rivo, M. L.; Mechaber, A. J.; Weiss, B. A.	Background: To provide efficient, quality patient care, physicians must have a fundamental understanding of how the health care delivery system functions and how to appropriately use the various components of this system. As part of the Undergraduate Medical Education for the 21st Century (UME-21) initiative, the University of Miami in partnership with AvMed Health Plans, a nonprofit managed care…	2004		Family Medicine	36	SUPPL.	S98-S104				#403	O'Connell 2004
Reinforcement of the Framework for Experiential Education in Healthcare in Serbia: Post-implementation project review within pharmacy education	Odalović, M.; Parojčić, J.; Vasiljević, D.; Ćosić, D. D.; Tasić, L.	Background: The Erasmus+ project "Reinforcement of the Framework for Experiential Education in Healthcare in Serbia" (ReFEEHS) has been undertaken with the aim to: (i) reinforce and modernize experiential education (ExEd) in the health sciences curricula, (ii) introduce interprofessional education (IPE), and (iii) promote teaching competency development of academic staff and teacher practitioners…	2019		Pharmacy	7	3			10.3390/pharmacy7030092		#404	Odalović 2019
Training simulated patients: Evaluation of a training approach using self-assessment and peer/tutor feedback to improve performance	Perera, J.; Perera, J.; Abdullah, J.; Lee, N.	Background. Most medical schools use simulated patients (SPs) for teaching. In this context the authenticity of role play and quality of feedback provided by SPs is of paramount importance. The available literature on SP training mostly addresses instructor led training where the SPs are given direction on their roles. This study focuses on the use of peer and self evaluation as a tool to train S…	2009		BMC Medical Education	9	1			10.1186/1472-6920-9-37		#406	Perera 2009
Best Approaches to Evaluation and Feedback in Post-Graduate Medical Education	Perkins, S. Q.; Dabaja, A.; Atiemo, H.	Purpose of Review: The objectives of this literature review are to appraise current approaches and assess new technologies that have been utilized for evaluation and feedback of residents, with focus on surgical trainees. Recent Findings: In 1999, the Accreditation Council for Graduate Medical Education introduced the Milestone system as a tool for summative evaluation. The organization allows in…	2020		Current Urology Reports	21	10			10.1007/s11934-020-00991-2		#407	Perkins 2020
Cost-Effectiveness of a Community Pharmacist-Led Sleep Apnea Screening Program - A Markov Model	Perraudin, C.; Le Vaillant, M.; Pelletier-Fleury, N.	Background:Despite the high prevalence and major public health ramifications, obstructive sleep apnea syndrome (OSAS) remains underdiagnosed. In many developed countries, because community pharmacists (CP) are easily accessible, they have been developing additional clinical services that integrate the services of and collaborate with other healthcare providers (general practitioners (GPs), nurses…	2013		PLoS ONE	8	6			10.1371/journal.pone.0063894		#408	Perraudin 2013
Minimum standards and development perspectives for the use of simulated patients - a position paper of the committee for simulated patients of the German Association for Medical Education	Peters, T.; Sommer, M.; Fritz, A. H.; Kursch, A.; Thrien, C.		2019		GMS journal for medical education	36	3	Doc31		10.3205/zma001239		#409	Peters 2019
[Continuing medical education and evaluation]	Pourriat, J. L.		2000		Annales françaises d'anesthèsie et de rèanimation	19	10	f197				#410	Pourriat 2000
Public Health Surveillance of CKD: Principles, Steps, and Challenges	Powe, N. R.; Plantinga, L.; Saran, R.	Population-based surveillance of disease has become an important component of addressing such common chronic diseases as hypertension and diabetes. Such systems guide screening, prevention, and treatment resources. Development of a chronic kidney disease (CKD) surveillance system for the United States that focuses on early stages of CKD is an important activity that could help stem the increasing…	2009		American Journal of Kidney Diseases	53	3 SUPPL. 3	S37-S45		10.1053/j.ajkd.2008.07.056		#411	Powe 2009
First-aid Training for Combatants Without Systematic Medical Education Experience on the Battlefield: Establishment and Evaluation of the Curriculum in China	Qin, H.; Liu, D.; Chen, S.; Lyv, M.; Yang, L.; Bao, Q.; Zong, Z.	INTRODUCTION: For combatants without systematic medical education experience (CSMEE), it is necessary to participate in first-aid on the battlefield, but currently there is no effective training curriculum for CSMEE in Chinese military. MATERIALS AND METHODS: A list of first-aid techniques based on expert consensus was formed, and then a curriculum was established according to the list. The effec…	2020		Military medicine	185	9-Oct	e1822-e1828		10.1093/milmed/usaa152		#412	Qin 2020
Implementation of online peer feedback for student self-reflection - first steps on the development of a feedback culture at a medical faculty	Raski, B.; Eissner, A.; Gummersbach, E.; Wilm, S.; Hempel, L.; Dederichs, M.; Rotthoff, T.	Objective: Acquisition and application of professional and personal competences is accompanied by the formation and consolidation of attitudes and values and is influenced by the norms and moods (trust and feedback culture) experienced in the learning environment in question [1]. In particular, feedback and peer feedback can have a positive influence on the learning progress and personal developm…	2019		GMS journal for medical education	36	4	Doc42		10.3205/zma001250		#413	Raski 2019
Surveillance of ARV safety in pregnancy and breastfeeding: towards a new framework	Renaud, F.; Mofenson, L. M.; Bakker, C.; Dolk, H.; Leroy, V.; Namiba, A.; Sahin, L.; Shapiro, R.; Slogrove, A.; Thorne, C.; Vicari, M.; Low-Beer, D.; Doherty, M.	Introduction: As new antiretrovirals (ARVs), including long-acting ARVs for treatment and prevention, are approved and introduced, surveillance during pregnancy must become the safety net for evaluating birth outcomes, especially those that are rare and require large numbers of observations. Historically, drug pharmacovigilance in pregnancy has been limited and fragmented between different data s…	2022		Journal of the International AIDS Society	25	S2			10.1002/jia2.25922		#415	Renaud 2022
The Best of Both Worlds: Strengthening Medical Education Research and Evaluation Using Quality Improvement	Rooholamini, S. N.; Smith, S.; Beck, J.		2021		Hospital pediatrics	11	11	e349-e351		10.1542/hpeds.2021-006122		#416	Rooholamini 2021
Evaluation of Women and Underrepresented Racial and Ethnic Group Representation in a General Cardiology Fellowship after a Systematic Recruitment Initiative	Rymer, J. A.; Frazier-Mills, C. G.; Jackson, L. R.; Thomas, K. L.; Douglas, P. S.; Wang, A.; Patel, M. R.; Crowley, A. L.	Importance: The proportion of women and underrepresented racial and ethnic groups (UREGs) matriculating into general cardiology fellowships remains low. Objective: To assess a systematic recruitment initiative aimed at ensuring adequate matriculation of women and UREGs in a general cardiology fellowship. Design, Setting, and Participants: This quality improvement study took place at a large, tert…	2021		JAMA Network Open					10.1001/jamanetworkopen.2020.30832		#417	Rymer 2021
An evaluation on medical education, research and development of AYUSH systems of medicine through five year plans of India	Samal, J.; Dehury, R. K.	Introduction: Indian system of medicine has its origin in India. The system is currently renamed as AYUSH, an acronym for Ayurveda, Yoga & Naturopathy, Unani, Sidha and Homeopathy. These are the six Indian systems of medicine prevalent and practiced in India and in few neighboring Asian countries. Objective: The primary objective of this review was to gain insight in to the prior and existing ini…	2016		Journal of Clinical and Diagnostic Research	10	5	IE01-IE05		10.7860/JCDR/2016/18194.7793		#418	Samal 2016
Innovative methods of male circumcision for HIV prevention-getting the right evidence	Samuelson, J.; Hargreave, T.; Ridzon, R.; Farley, T.	World Health Organization recommends that countries with hyperendemic and generalized HIV epidemics implement voluntary medical male circumcision programs for HIV prevention. Innovative methods of male circumcision including devices have the potential to simplify the procedure, reduce time and cost, increase client acceptability, enhance safety, and expand the numbers of providers who may perform…	2016		Journal of Acquired Immune Deficiency Syndromes	72		S5-S12		10.1097/QAI.0000000000000738		#419	Samuelson 2016
Implementing a logbook on entrustable professional activities in the final year of undergraduate medical education in Germany - a multicentric pilot study	Schick, K.; Eissner, A.; Wijnen-Meijer, M.; Johannink, J.; Huenges, B.; Ehrhardt, M.; Kadmon, M.; Berberat, P. O.; Rotthoff, T.	Objectives: The final year of undergraduate medical education (practical year) should foster the transition from undergraduate medical education to graduate medical education. Medical students in the practical year should be able to assume professional tasks, and supervisors should assign these tasks to them. In this pilot study, a curriculum based on the concept of entrustable professional activ…	2019		GMS journal for medical education	36	6	Doc69		10.3205/zma001277		#420	Schick 2019
Effects of a web-based tailored multiple-lifestyle intervention for adults: a two-year randomized controlled trial comparing sequential and simultaneous delivery modes	Schulz, D. N.; Kremers, S. P.; Vandelanotte, C.; van Adrichem, M. J.; Schneider, F.; Candel, M. J.; de Vries, H.	Web-based computer-tailored interventions for multiple health behaviors can have a significant public health impact. Yet, few randomized controlled trials have tested this assumption. The objective of this paper was to test the effects of a sequential and simultaneous Web-based tailored intervention on multiple lifestyle behaviors. A randomized controlled trial was conducted with 3 tailoring cond…	2014		Journal of medical Internet research	16	1	e26		10.2196/jmir.3094		#422	Schulz 2014
The national improvement partnership network: State-based partnerships that improve primary care quality	Shaw, J. S.; Norlin, C.; Gillespie, R. J.; Weissman, M.; McGrath, J.	Improvement partnerships (IPs) are a model for collaboration among public and private organizations that share interests in improving child health and the quality of health care delivered to children. Their partners typically include state public health and Medicaid agencies, the local chapter of the American Academy of Pediatrics, and an academic health care organization or children's hospital. …	2013		Academic Pediatrics	13	6 SUPPL.	S84-S94		10.1016/j.acap.2013.04.001		#423	Shaw 2013
Preparedness of newly qualified midwives to deliver clinical care: An evaluation of pre-registration midwifery education through an analysis of key events	Skirton, H.; Stephen, N.; Doris, F.; Cooper, M.; Avis, M.; Fraser, D. M.	Objective: this study was part of a larger project commissioned to ascertain whether midwife teachers bring a unique contribution to the preparation of midwives for practice. The aim of this phase was to determine whether the student midwives' educational programme had equipped them to practise competently after entry to the professional register. Design: this was a prospective, longitudinal qual…	2012		Midwifery	28	5	e660-e666		10.1016/j.midw.2011.08.007		#425	Skirton 2012
Cost-effectiveness of a physical activity and behaviour maintenance programme on functional mobility decline in older adults: an economic evaluation of the REACT (Retirement in Action) trial	Snowsill, T. M.; Stathi, A.; Green, C.; Withall, J.; Greaves, C. J.; Thompson, J. L.; Taylor, G.; Gray, S.; Johansen-Berg, H.; Bilzon, J. L. J.; de Koning, J. L.; Bollen, J. C.; Moorlock, S. J.; Western, M. J.; Guralnik, J. M.; Rejeski, W. J.; Fox, K. R.; Medina-Lara, A.	Background: Mobility limitations in older populations have a substantial impact on health outcomes, quality of life, and social care costs. The Retirement in Action (REACT) randomised controlled trial assessed a 12-month community-based group physical activity and behaviour maintenance intervention to help prevent decline in physical functioning in older adults at increased risk of mobility limit…	2022		The Lancet Public Health	7	4	e327-e334		10.1016/S2468-2667(22)00030-5		#426	Snowsill 2022
Interventions for preventing obesity in children	Spinola e Castro, A. M.	Prevention of childhood obesity is an international public health priority given the significant impact of obesity on acute and chronic diseases, general health, development and well-being. The international evidence base for strategies that governments, communities and families can implement to prevent obesity, and promote health, has been accumulating but remains unclear. This review primarily …	2014		São Paulo medical journal = Revista paulista de medicina	132	2	128-129				#427	SpinolaeCastro 2014
Evaluation of the current status of Rehabilitation, Physical Medicine and Naturopathy education 10 years after the reform of the Medical Licensure Act - a nationwide survey of German Medical Universities	Stock-Schröer, B.; Huber, R.; Joos, S.; Klose, P.	Introduction: After the reform of the German Medical Licensure Act of 2003, Rehabilitation, Naturopathy and Physical Medicine were integrated into one discipline to be taught in Medical University. The aim of this survey is to determine the outcome of this change by evaluating the current status of education of these three disciplines based on the experience and satisfaction reported by lecturers…	2017		GMS journal for medical education	34	1	Doc3		10.3205/zma001080		#428	Stock-Schröer 2017
Point: Global standards in medical education - what are the objectives?	Ten Cate, O.		2002	Jul	Medical Education	36	7	602-4				#429	TenCate 2002
A review of longitudinal community and hospital placements in medical education: BEME Guide No. 26	Thistlethwaite, J. E.; Bartle, E.; Chong, A. A.; Dick, M. L.; King, D.; Mahoney, S.; Papinczak, T.; Tucker, G.	FINDINGS: The early LICs were all community-based immersion programs, situated in general practice and predominantly in rural settings. More recent LIC innovations were situated in tertiary-level specialist ambulatory care in urban settings. Not all placements were integrated across medical disciplines but were longitudinal in relation to location, patient base and/or supervision. Twenty-four pap…	2013		Medical teacher	35	8	e1340-e1364		10.3109/0142159X.2013.806981		#430	Thistlethwaite 2013
A national survey of medical education fellowships	Thompson, B. M.; Searle, N. S.; Gruppen, L. D.; Hatem, C. J.; Nelson, E. A.	The purpose of our study was to determine the prevalence, focus, time commitment, graduation requirements and programme evaluation methods of medical education fellowships throughout the United States. Medical education fellowships are defined as a single cohort of medical teaching faculty who participate in an extended faculty development programme. A 26-item online questionnaire was distributed…	2011		Medical education online	16						#431	Thompson 2011
Training providers in hypertension guidelines: Cost-effectiveness evaluation of a continuing medical education program in South Carolina	Trogdon, J. G.; Allaire, B. T.; Egan, B. M.; Lackland, D. T.; Masters, D.	Background: Translation of published guidelines to clinical practice through continuing medical education (CME) can be effective at changing provider practice patterns and patient outcomes. Yet, cost-effectiveness analyses of CME interventions are rare. This study analyzed the cost-effectiveness of a CME program for improving patient hypertension outcomes relative to usual care. Methods: A CME, c…	2011		American Heart Journal	162	4	786-793.e1		10.1016/j.ahj.2011.06.022		#432	Trogdon 2011
Evaluation of the UME-21 Initiative at 18 Medical Schools between 1999 and 2001	Veloski, J. J.; Barzansky, B.	Background: This study evaluated the processes of curricular change and the initial outcomes of the Undergraduate Medical Education for the 21st Century (UME-21) project at 18 schools. Methods: Site visits were conducted at eight partner schools in 1999 and 2001. Written proposals, progress reports, and final reports of 18 schools were reviewed. Senior medical students' responses to questionnaire…	2004		Family Medicine	36	SUPPL.	S138-S145				#433	Veloski 2004
Impact of medical students' descriptive evaluations on long-term course development	Wahlqvist, M.; Skott, A.; Björkelund, C.; Dahlgren, G.; Lonka, K.; Mattsson, B.	Background: In medical education, feedback from students is helpful in course evaluation. However, the impact of medical students' feedback on long-term course development is seldom reported. In this project we studied the correspondence between medical students' descriptive evaluations and key features of course development over five years. Methods: Qualitative content analysis was used. The con…	2006		BMC Medical Education	6				10.1186/1472-6920-6-24		#434	Wahlqvist 2006
Process evaluation of E-learning in continuing medical education: evidence from the China-Gates Foundation Tuberculosis Control Program	Wang, Z. Y.; Zhang, L. J.; Liu, Y. H.; Jiang, W. X.; Tang, S. L.; Liu, X. Y.	Background: E-learning is a growing phenomenon which provides a unique opportunity to address the challenges in continuing medical education (CME). The China-Gates Foundation Tuberculosis (TB) Control Program implemented online training for TB health workers in three provinces of China. We aim to evaluate the implementation of E-learning CME programs, analyse the barriers and facilitators during …	2021		Infectious Diseases of Poverty	10	1			10.1186/s40249-021-00810-x		#435	Wang 2021
Integrating Education into Primary Care Quality and Cost Improvement at an Academic Medical Center	Harrison, R. Van; Standiford, Connie J.; Green, Lee A.; Bernstein, Steven J.	Introduction: In 1996 the University of Michigan Health System created the Guidelines Utilization, Implementation, Development, and Evaluation Studies (GUIDES) unit to improve the quality and cost-effectiveness of primary care for common medical problems. GUIDES's primary functions are to oversee the development of evidence-based, practical clinical guidelines for common medical conditions; measu…		2006		26	4	268-284				#436
Concept, implementation and evaluation of an interfaculty master of medical education programme	Jünger, J.; Fischer, M. R.; Duelli, R.; Putz, R.; Resch, F.	The implementation of new medical licensing regulations (ÄAppO 2003) was the starting point for radical curricular changes in all German medical schools. In 2004, the postgraduate and interfaculty Master of Medical Education (MME) degree programme was established at the University of Heidelberg under the auspices of the Medical Faculty Association (Medizinischer Fakultätentag, MFT) and supported …	2008		Zeitschrift fur Evidenz, Fortbildung und Qualitat im Gesundheitswesen	102	10	620-627		10.1016/j.zefq.2008.11.017		#437	Jünger 2008
Development of a Mentorship Strategy: A Knowledge Translation Case Study	Straus, Sharon E.; Graham, Ian D.; Taylor, Mark; Lockyer, Jocelyn	Introduction: There are many theories and frameworks for achieving knowledge translation, and the assortment can be confusing to those responsible for planning, evaluation, or policymaking in knowledge translation. A conceptual framework developed by Graham and colleagues provides an approach that builds on the commonalities found in an assessment of planned-action theories. This article describe…		2008		28	3	117-122				#438
A competency-based medical student curriculum targeting key geriatric syndromes	van Zuilen, M. H.; Mintzer, M. J.; Milanez, M. N.; Kaiser, R. M.; Rodriguez, O.; Paniagua, M. A.; Ruiz, J. G.; Roos, B. A.	The University of Miami Miller School of Medicine (UMMSM) has developed and implemented a competency-based undergraduate medical education (UME) curriculum that targets 61 learning objectives for three geriatric syndromes: dementia, falls, and delirium. This curriculum redesign changed the educational focus from what is taught to what is learned. Students complete 13 different competency assessme…	2008		Gerontology and Geriatrics Education	28	3	29-45		10.1300/J021v28n03_03		#439	vanZuilen 2008
Taking Nanomedicine Teaching into Practice with Atomic Force Microscopy and Force Spectroscopy	Carvalho, Filomena A.; Freitas, Teresa; Santos, Nuno C.	Atomic force microscopy (AFM) is a useful and powerful tool to study molecular interactions applied to nanomedicine. The aim of the present study was to implement a hands-on atomic AFM course for graduated biosciences and medical students. The course comprises two distinct practical sessions, where students get in touch with the use of an atomic force microscope by performing AFM scanning images …		2015		39	4	360-366				#440
The Development and Implementation of a New Medical Biology Major Including Physiology	Goodman, Barbara E.; Koster, Karen L.; Swanson, David L.	In response to the Howard Hughes Medical Institute/Association of American Medical Colleges Scientific Foundations for Future Physicians (SFFP) report and a concern for better preparing undergraduates for future doctoral programs in the health professions, the deans of the College of Arts and Sciences and Division of Basic Biomedical Sciences of Sanford School of Medicine of the University of Sou…		2015		39	2	67-75				#441
Primary Progressive Aphasia Education and Support Groups: A Clinical Evaluation	Taylor-Rubin, C.; Azizi, L.; Croot, K.; Nickels, L.	Objectives: To evaluate the benefits of a primary progressive aphasia (PPA) education and support session for people with PPA (pwPPA) and their caregivers. Method: Thirty-eight individuals (20 pwPPA, 18 caregivers) were invited to participate in the study. Twenty-five individuals (12 pwPPA, 13 caregivers) completed questionnaires before and after an education and support group session provided by…	2019		American Journal of Alzheimer's Disease and other Dementias	35				10.1177/1533317519895638		#442	Taylor-Rubin 2019
National Association of Clinical Nurse Specialists' response to Commission on Collegiate Nursing Education Accreditation standards			2007		Clinical nurse specialist CNS	21	6	304-305				#443
An evaluation of the patient education programme for Parkinson's disease in clinical practice	A'Campo, L. E.; Spliethoff-Kamminga, N. G.; Roos, R. A.	AIM: The Patient Education Programme for Parkinson's disease (PEPP) was assessed in a recent randomised controlled trial (RCT). In this study, a trend was identified towards significant improvement of patients' quality of life (Qol) as well as a significant reduction of caregivers' psychosocial burden and need for help. This study is aimed at evaluating the effectiveness of the PEPP in clinical p…	2011	Nov	International Journal of Clinical Practice	65	11	1173-9		https://dx.doi.org/10.1111/j.1742-1241.2011.02765.x		#444	A'Campo 2011
Developing the evidence base for evaluating dementia training in NHS hospitals (DEMTRAIN): A mixed-methods study protocol	Ahmed, F.; Morbey, H.; Harding, A.; Reeves, D.; Swarbrick, C.; Davies, L.; Hann, M.; Holland, F.; Elvish, R.; Leroi, I.; Burrow, S.; Burns, A.; Keady, J.; Reilly, S.	Introduction Around 70% of acute hospital beds in the UK are occupied by older people, approximately 40% of whom have dementia. Improving the quality of care in hospitals is a key priority within national dementia strategies. Limited research has been conducted to evaluate dementia training packages for staff, and evaluation of training often focuses on immediate, on-the-day training feedback and…	2020		BMJ Open	10	1			10.1136/bmjopen-2019-030739		#445	Ahmed 2020
Inclusive, supportive and dignified maternity care (SDMC)—Development and feasibility assessment of an intervention package for public health systems: A study protocol	Avan, B. I.; Hameed, W.; Khan, B.; Asim, M.; Saleem, S.; Siddiqi, S.	Introduction Mistreatment, discrimination, and poor psycho-social support during childbirth at health facilities are common in lower- and middle-income countries. Despite a policy directive from the World Health Organisation (WHO), no operational model exists that effectively demonstrates incorporation of these guidelines in routine facility-based maternity services. This early-phase implementati…	2022		PLoS ONE	17	2-Feb			10.1371/journal.pone.0263635		#447	Avan 2022
Evaluation of patient education provided by clinical nurses in Turkey	Avşar, G.; Kaşikçi, M.	Avşar G, Kaşikçi M. International Journal of Nursing Practice 2011; 17: 67-71 Evaluation of patient education provided by clinical nurses in Turkey The purpose of this study was to determine the practices of patient education provided by nurses in hospital clinics. The data were collected using a questionnaire form developed by the researcher in the light of relevant literature. The questionnaire…	2011		International Journal of Nursing Practice	17	1	67-71		10.1111/j.1440-172X.2010.01908.x		#448	Avşar 2011
Communication in Health Professions: A European consensus on inter- and multi-professional learning objectives in German	Bachmann, C.; Kiessling, C.; Härtl, A.; Haak, R.	BACKGROUND AND AIM: Communication is object of increasing attention in the health professions. Teaching communication competencies should already begin in undergraduate education or pre-registration training. The aim of this project was to translate the Health Professions Core Communication Curriculum (HPCCC), an English catalogue of learning objectives, into German to make its content widely acc…	2016		GMS journal for medical education	33	2	Doc23		10.3205/zma001022		#449	Bachmann 2016
General Behavioral Engagement and Changes in Clinical and Cognitive Outcomes of Patients with Type 2 Diabetes Using the Time2Focus Mobile App for Diabetes Education: Pilot Evaluation	Batch, B. C.; Spratt, S. E.; Blalock, D. V.; Benditz, C.; Weiss, A.; Dolor, R. J.; Cho, A. H.	Background: Type 2 diabetes affects 30 million Americans, representing a significant cause of morbidity and mortality. Self-management support is an important component of chronic illness care and is a key pillar of the chronic care model. Face-to-face teaching and patient education materials suffer from being static or incompatible with mobile lifestyles. Digital apps provide a self-management s…	2021		Journal of Medical Internet Research	23	1			10.2196/17537		#450	Batch 2021
Analysis of Psychophysiological Stress Response in Higher Education Students Undergoing Clinical Practice Evaluation	Beltrán-Velasco, A. I.; Ruisoto-Palomera, P.; Bellido-Esteban, A.; García-Mateos, M.; Clemente-Suárez, V. J.	The aim of this study was to analyze the psychophysiological response of Physiotherapy degree students during a complete clinical practice as well as their psychological profile in relation to coping style in stressful situations, and its impact on academic performance. We analysed in 15 students heart rate variability (HRV) to analyse autonomic modulation in three moments during the entire clini…	2019		Journal of Medical Systems	43	3			10.1007/s10916-019-1187-7		#451	Beltrán-Velasco 2019
The role of European Union of Physicians in creating standards for medical education and public health	Bień, S.		2007		Otolaryngologia polska. The Polish otolaryngology	61	1	110-112				#452	Bień 2007
Estimating the cost-effectiveness profile of a universal vaccination programme with a nine-valent HPV vaccine in Austria	Boiron, L.; Joura, E.; Largeron, N.; Prager, B.; Uhart, M.	Background: HPV is a major cancer-causing factor in both sexes in the cervix, vulva, vagina, anus, penis, oropharynx as well as the causal factor in other diseases such as genital warts and recurrent respiratory papillomatis. In the context of the arrival of a nonavalent HPV vaccine (6/11/16/18/31/33/45/52/58), this analysis aims to estimate the public health impact and the incremental cost-effec…	2016		BMC Infectious Diseases	16	1			10.1186/s12879-016-1483-5		#453	Boiron 2016
Determinants of Tenancy Sustainment Following Homelessness: A Systematic Review	Boland, L.; Slade, A.; Yarwood, R.; Bannigan, K.	BACKGROUND: Tenancy sustainment-maintenance of a tenancy to avoid a premature end of tenure-is fundamental to prevention of homelessness. Understanding what enables a successful tenancy is essential in informing interventions designed to support people in leaving homelessness. OBJECTIVES: To conduct a systematic review identifying determinants associated with tenancy sustainment following homeles…	2018		American journal of public health	108	11	e1-e8		10.2105/AJPH.2018.304652		#454	Boland 2018
Evaluation of the effectiveness of online education in anatomy for medical students during the COVID-19 pandemic	Boulos, A. N.	Background: In the field of medicine, anatomy is considered one of the most important subjects to be studied in college, even for clinicians. Learning from cadaveric specimens is considered an important part of the medical experience. The current study consisted of a questionnaire given to Year 1 and Year 2 medical students. This study was performed to assess using a questionnaire whether student…	2022		Annals of Anatomy	244				10.1016/j.aanat.2022.151973		#455	Boulos 2022
Education Against Tobacco (EAT): A quasi-experimental prospective evaluation of a programme for preventing smoking in secondary schools delivered by medical students: a study protocol	Brinker, T. J.; Stamm-Balderjahn, S.; Seeger, W.; Groneberg, D. A.	Introduction: A survey conducted by the German Federal Centre for Health Education in 2012 showed that 35.2% of all young adults (18-25 years) and 12.0% of all adolescents (12-17 years) in Germany are regular cigarette smokers. Most smoked their first cigarette in early adolescence. We recently reported a significantly positive short-term effect of a physiciandelivered school-based smoking preven…	2014		BMJ Open	4	7			10.1136/bmjopen-2014-004909		#456	Brinker 2014
Effects of Mobile Learning in Medical Education: A Counterfactual Evaluation	Briz-Ponce, L.; Juanes-Méndez, J. A.; García-Peñalvo, F. J.; Pereira, A.	The aim of this research is to contribute to the general system education providing new insights and resources. This study performs a quasi-experimental study at University of Salamanca with 30 students to compare results between using an anatomic app for learning and the formal traditional method conducted by a teacher. The findings of the investigation suggest that the performance of learners u…	2016		Journal of Medical Systems	40	6			10.1007/s10916-016-0487-4		#457	Briz-Ponce 2016
Current status and developments of German curriculum-based residency training programmes in radiation oncology	Büttner, M.; Cordes, N.; Gauer, T.; Habermehl, D.; Klautke, G.; Micke, O.; Mäurer, M.; Sokoll, J.; Troost, E. G. C.; Christiansen, H.; Niyazi, M.	Purpose: The current status of German residency training in the field of radiation oncology is provided and compared to programmes in other countries. In particular, we present the DEGRO-Academy within the international context. Methods: Certified courses from 2018 and 2019 were systematically assigned to the DEGRO-Curriculum, retrospectively for 2018 and prospectively for 2019. In addition, ques…	2021		Radiation Oncology	16	1			10.1186/s13014-021-01785-7		#458	Büttner 2021
Formal evidence-based medicine instruction in Turkish undergraduate medical education: an initial evaluation	Çakmakkaya, ÖS	BACKGROUND: Global and national undergraduate medical education accreditation organizations recommend the inclusion of Evidence-Based Medicine (EBM) instructions into the medical schools' curricula. Accordingly, some Turkish medical schools have individually developed and implemented EBM training programs, but there is no data of current programs' effectiveness and students' learning achievements…	2021		BMC medical education	21	1	437		10.1186/s12909-021-02876-5		#459	Çakmakkaya 2021
Implementing and Evaluating a Stakeholder-Driven Community Diffusion-Informed Early Childhood Intervention to Prevent Obesity, Cuyahoga County, Ohio, 2018-2020	Calancie, L.; Nappi, D.; Appel, J.; Hennessy, E.; Korn, A. R.; Mitchell, J.; Patrick, A.; Werner, K.; Economos, C. D.	PURPOSE AND OBJECTIVES: The purpose of this article is to demonstrate and evaluate aspects of a Stakeholder-Driven Community Diffusion (SDCD)-informed intervention with a group of stakeholders drawn from a large coalition seeking a novel approach for promoting policy, systems, and environmental-level change. The objectives were to implement an SDCD intervention, assess changes in participants' pe…	2022		Preventing chronic disease	19		E03		10.5888/pcd19.210181		#460	Calancie 2022
Health Behavior Changes Among Adults in the Supplemental Nutrition Assistance Program Education, Los Angeles County, California	Caldwell, J. I.; Kuo, T.; Shah-Patel, D.; Cohen, D. A.	PURPOSE AND OBJECTIVES: The Supplemental Nutrition Assistance Program Education (SNAP-Ed), the educational branch of SNAP, can play an important role in improving dietary outcomes, eliminating food insecurity, and preventing chronic disease among low-income populations. This study examined the effects of local SNAP-Ed efforts on self-reported health behaviors and body mass index (BMI) over a 1-ye…	2021		Preventing chronic disease	18		E102		10.5888/pcd18.210221		#461	Caldwell 2021
Economic evaluation of a childhood obesity prevention programme for children: Results from the WAVES cluster randomised controlled trial conducted in schools	Canaway, A.; Frew, E.; Lancashire, E.; Pallan, M.; Hemming, K.; Adab, P.	Background Childhood obesity is a serious public health challenge and schools have been identified as an ideal place to implement prevention interventions. The aim of this study was to measure the cost-effectiveness of a multi-faceted school-based obesity prevention intervention targeting children aged 6–7 years when compared to ‘usual activities’. Methods A cluster randomised controlled trial in…	2019		PLoS ONE	14	7			10.1371/journal.pone.0219500		#462	Canaway 2019
Walking School Bus Programs: Implementation Factors, Implementation Outcomes, and Student Outcomes, 2017-2018	Carlson, J. A.; Steel, C.; Bejarano, C. M.; Beauchamp, M. T.; Davis, A. M.; Sallis, J. F.; Kerner, J.; Brownson, R.; Zimmerman, S.	PURPOSE AND OBJECTIVES: Walking school bus programs increase children's physical activity through active travel to school; however, research to inform large-scale implementation of such programs is limited. We investigated contextual factors, implementation outcomes, and student outcomes in existing walking school bus programs in the United States and internationally. INTERVENTION APPROACH: Walki…	2020		Preventing chronic disease	17		E127		10.5888/pcd17.200061		#463	Carlson 2020
Technical Assistance and Changes in Nutrition and Physical Activity Practices in the National Early Care and Education Learning Collaboratives Project, 2015-2016	Chiappone, A.; Smith, T. M.; Estabrooks, P. A.; Rasmussen, C. G.; Blaser, C.; Yaroch, A. L.	PURPOSE AND OBJECTIVES: The National Early Care and Education Learning Collaboratives Project (ECELC) aims to improve best practices in early care and education (ECE) programs in topic areas of the Nutrition and Physical Activity Self-Assessment in Child Care (NAP SACC). Technical assistance is a component of the ECELC, yet its effect on outcomes is unclear. Beyond dose and duration of technical …	2018		Preventing chronic disease	15		E47		10.5888/pcd15.170239		#464	Chiappone 2018
An adaptation-focused evaluation of Canada's first competency-based medical education implementation in radiology	Chung, A. D.; Kwan, B. Y. M.; Wagner, N.; Braund, H.; Hanmore, T.; Hall, A. K.; McEwan, L.; Dalgarno, N.; Dagnone, J. D.	Objectives: Systematic program evaluation of the Queen's University diagnostic radiology residency program following transition to a competency-based medical education (CBME) curriculum. Methods: Rapid Evaluation methodology and the Core Components Framework were utilized to measure CBME implementation. A combination of interviews and focus groups were held with program leaders (n = 6), faculty (…	2022		European Journal of Radiology	147				10.1016/j.ejrad.2021.110109		#465	Chung 2022
Incorporating Quality Improvement into Resident Education: Structured Curriculum, Evaluation, and Quality Improvement Projects	Clarke, M. J.; Steffens, F. L.; Mallory, G. W.; Starr, S. R.; Porter, B. L.; Krauss, W. E.; Dankbar, E. C.	Background: Quality Improvement (QI) is essential for improving health care delivery and is now a required component of neurosurgery residency. However, neither a formal curriculum nor implementation strategies have been established by the Accreditation Council for Graduate Medical Education. Methods: We describe our experience with implementing a formal QI curriculum, including structured didact…	2019		World Neurosurgery	126		e1112-e1120		10.1016/j.wneu.2019.02.214		#466	Clarke 2019
The Emergency Medicine Subinternship - An Educator's Guide to Planning and Administration	Coates, W. C.	The senior year provides an excellent opportunity for medical students to experience the specialty of emergency medicine for career exploration and skill development. This educational experience can provide the medical school with the means to meet the Liaison Committee on Medical Education recommendation that all graduating students should be capable of handling emergencies. The senior rotation …	2005		Academic Emergency Medicine	12	2	129		10.1111/j.1553-2712.2005.tb00848.x		#467	Coates 2005
Evaluation of the French surveillance system for epidemiological surveillance of antimicrobial resistance in the community and nursing homes	Collineau, L.; Godebert, E.; Thibaut, S.; Lemenand, O.; Birgand, G.; Caillon, J.; Bourely, C.	Background: Antimicrobial resistance (AMR) has been widely recognized as a major public health issue, which can be addressed through effective AMR surveillance systems. In 2018, a national surveillance programme for AMR in the community and nursing homes called Mission PRIMO was established in France. It builds on an existing network called MedQual-Ville that had been monitoring AMR mainly in the…	2022		JAC-Antimicrobial Resistance	4	4			10.1093/jacamr/dlac078		#468	Collineau 2022
Evaluation of learning outcomes in Web-based continuing medical education	Curran, V.; Lockyer, J.; Sargeant, J.; Fleet, L.	BACKGROUND: There has been significant growth in use of Web-based continuing medical education (CME) by physicians. A number of evaluation and metareview studies have examined the effectiveness of Web-based CME to varying degrees. One of the main limitations of this literature has been the lack of systematic evaluation across different clinical subject matter areas using standardized Web-based CM…	2006		Academic medicine : journal of the Association of American Medical Colleges	81	10 Suppl	S30-34				#470	Curran 2006
Beyond Technical Standards: A Competency-Based Framework for Access and Inclusion in Medical Education	Curry, R. H.; Meeks, L. M.; Iezzoni, L. I.	Efforts to include people with disability as students and practitioners in the health professions have gained momentum in recent years. However, prevailing technical standards at U.S. medical schools have biases that can prevent or impede their admission, promotion, and graduation. These standards derive from an approach first promulgated in 1979 and have since remained largely unaltered. Current…	2020		Academic medicine : journal of the Association of American Medical Colleges	95	12 Addressing Harmful Bias and Eliminating Discrimination in Health Professions Learning Environments	S109-S112		10.1097/ACM.0000000000003686		#471	Curry 2020
Implementation of a competency-based medical education approach in public health and epidemiology training of medical students	Dankner, R.; Gabbay, U.; Leibovici, L.; Sadeh, M.; Sadetzki, S.	Background: There is increasing agreement among medical educators regarding the importance of improving the integration between public health and clinical education, understanding and implementation of epidemiological methods, and the ability to critically appraise medical literature. The Sackler School of Medicine at Tel-Aviv University revised its public health and preventive medicine curriculu…	2018		Israel Journal of Health Policy Research	7	1			10.1186/s13584-017-0194-8		#472	Dankner 2018
WFME Global Standards in Medical Education: status and perspectives following the 2003 WFME World Conference	de, V. van Niekerk J. P.; Christensen, L.; Karle, H.; Lindgren, S.; Nystrup, J.		2003	Nov	Medical Education	37	11	1050-4				#473	de 2003
Protocol for the economic evaluation of a complex intervention to improve the mental health of maltreated infants and children in foster care in the UK (The BeST? services trial)	Deidda, M.; Boyd, K. A.; Minnis, H.; Donaldson, J.; Brown, K.; Boyer, N. R. S.; McIntosh, E.	Introduction Children who have experienced abuse and neglect are at increased risk of mental and physical health problems throughout life. This places an enormous burden on individuals, families and society in terms of health services, education, social care and judiciary sectors. Evidence suggests that early intervention can mitigate the negative consequences of child maltreatment, exerting long…	2018		BMJ Open	8	3			10.1136/bmjopen-2017-020066		#474	Deidda 2018
The SBIRT program matrix: a conceptual framework for program implementation and evaluation	Del Boca, F. K.; McRee, B.; Vendetti, J.; Damon, D.	RESULTS: The SBIRT Program Matrix has five components, each of which includes multiple elements: SBIRT services; performance sites; provider attributes; patient/client populations; and management structure and activities. Implementation outcomes include program adoption, acceptability, appropriateness, feasibility, fidelity, costs, penetration, sustainability, service provision and grant complian…	2017		Addiction (Abingdon, England)	112		Dec-22		10.1111/add.13656		#475	DelBoca 2017
Handoffs in the era of duty hours reform: a focused review and strategy to address changes in the Accreditation Council for Graduate Medical Education Common Program Requirements	DeRienzo, C. M.; Frush, K.; Barfield, M. E.; Gopwani, P. R.; Griffith, B. C.; Jiang, X.; Mehta, A. I.; Papavassiliou, P.; Rialon, K. L.; Stephany, A. M.; Zhang, T.; Andolsek, K. M.; Duke University Health System Graduate Medical Education Patient, Safety; Quality, Council	With changes in the Accreditation Council for Graduate Medical Education (ACGME) Common Program Requirements related to transitions in care effective July 1, 2011, sponsoring institutions and training programs must develop a common structure for transitions in care as well as comprehensive curricula to teach and evaluate patient handoffs. In response to these changes, within the Duke University H…	2012	Apr	Academic Medicine	87	4	403-10		https://dx.doi.org/10.1097/ACM.0b013e318248e5c2		#476	DeRienzo 2012
Development and evaluation of the new module 'communication disorders' in medical education	Deuster, D.; Am Zehnhoff-Dinnesen, A.; Schmidt, C. M.; Matulat, P.; Huebner, J.; Reichmuth, K.; Fiori, A.; Knief, A.	Background: Communication disorders are not taught as a self-contained topic in medical education, despite their high incidence and the similarities in the way in which they present clinically. Aims: This article describes the development of an elective subject 'Phoniatrics and Pediatric Audiology' covering five topics: hearing, language, and voice as well as psychometric tests and swallowing, wi…	2008		Medical Teacher	30	8	e225-e231		10.1080/01421590802216225		#477	Deuster 2008
Establishing passing standards for classroom achievement tests in medical education: A comparative study of four methods	Downing, S. M.; Lieska, N. G.; Raible, M. D.	Purpose. The purpose of this research was to evaluate the Direct Borderline standard-setting method, designed for classroom instructor use, and to compare the characteristics of this newer method to three well-established methods. Most standard-setting methods were designed for large-scale assessments, and most research has taken place in the context of high-stakes examinations. Method. Four abso…	2003		Academic Medicine	78	10 SUPPL.	S85-S87		10.1097/00001888-200310001-00027		#478	Downing 2003
Challenges and opportunities in evaluating programmes incorporating human-centred design: Lessons learnt from the evaluation of adolescents 360	Doyle, A. M.; Mulhern, E.; Rosen, J.; Appleford, G.; Atchison, C.; Bottomley, C.; Hargreaves, J. R.; Weinberger, M.	Adolescents 360 (A360) is a four-year initiative (2016–2020) to increase 15-19-year-old girls’ use of modern contraception in Nigeria, Ethiopia and Tanzania. The innovative A360 approach is led by human-centred design (HCD), combined with social marketing, developmental neuroscience, public health, sociocultural anthropology and youth engagement ‘lenses’, and aims to create context-specific, yout…	2019		Gates Open Research	3				10.12688/gatesopenres.12999.1		#479	Doyle 2019
Using the State Plan Index to evaluate the quality of state plans to prevent obesity and other chronic diseases	Dunet, D. O.; Butterfoss, F. D.; Hamre, R.; Kuester, S.	INTRODUCTION: Implicit in public health planning models is the assumption that good public health plans lead to good programs, and good programs lead to desired health outcomes. Despite considerable resources that are devoted to developing plans, public health agencies and organizations have lacked a tool for evaluating the finished product of their planning efforts -- the written plan itself -- …	2005		Preventing chronic disease	2	2	A10				#480	Dunet 2005
An enhanced approach for economic evaluation of long-term benefits of school-based health promotion programs	Ekwaru, J. P.; Ohinmaa, A.; Veugelers, P. J.	Chronic diseases constitute a tremendous public health burden globally. Poor nutrition, inactive lifestyles, and obesity are established independent risk factors for chronic diseases. Public health decision-makers are in desperate need of effective and cost-effective programs that prevent chronic diseases. To date, most economic evaluations consider the effect of these programs on body weight, wi…	2020		Nutrients	12	4			10.3390/nu12041101		#481	Ekwaru 2020
Design and testing of classroom and clinical teaching evaluation tools for nursing education	Emerson, R. J.; Records, K.	Student evaluations of teaching provide administrators an overall picture of the effectiveness of personnel and contribute data for promotion and merit decisions. These evaluations must be assessed for their relevance, validity, and reliability. This paper describes the development process and psychometric testing for clinical (n = 149) and didactic (n = 148) student evaluation of teaching forms …	2007		International journal of nursing education scholarship	4		Article12				#482	Emerson 2007
Public implementation of a web-based program for veterans with risky alcohol use and PTSD: A RE-AIM evaluation of VetChange	Enggasser, J. L.; Livingston, N. A.; Ameral, V.; Brief, D. J.; Rubin, A.; Helmuth, E.; Roy, M.; Solhan, M.; Litwack, S.; Rosenbloom, D.; Keane, T. M.	Background: Evidence-based web and mobile interventions are available for a range of mental health concerns. Little is known about how self-administered web interventions are used outside of controlled research trials, and there is a critical need to empirically examine real-world public implementation of such programs. To this end, the aim of the current study was to evaluate and describe outcom…	2021		Journal of Substance Abuse Treatment	122				10.1016/j.jsat.2020.108242		#483	Enggasser 2021
Systematic review of economic evaluation studies: Are vaccination programs efficient in Spain?	García-Altés, A.	Introduction: During the twentieth century, vaccination has been one of the measures of greatest public health impact. Vaccine administration has helped reduce the burden of disease and mortality from infectious diseases. At present, there is increasing concern about infectious diseases and the ability of health systems to control them, highlighting the need for evaluation of vaccination programs…	2013		Vaccine	31	13	1656-1665		10.1016/j.vaccine.2013.01.029		#484	García-Altés 2013
Prevention education and evaluation in U.S. medical schools: A status report	Garr, D. R.; Lackland, D. T.; Wilson, D. B.	The Prevention Curriculum Assistance Program (PCAP) was initiated to help U.S. medical schools examine the extent to which they are evaluating the learning of medical students about disease prevention/health promotion. A survey was sent to all 144 allopathic and osteopathic medical schools, with an overall response rate of 68%. The results revealed more emphasis on teaching and evaluating, the le…	2000		Academic Medicine	75	7 SUPPL.	S14-S21		10.1097/00001888-200007001-00003		#485	Garr 2000
Multisector Approach to Improve Healthy Eating and Physical Activity Policies and Practices in Early Care and Education Programs: The National Early Care and Education Learning Collaboratives Project, 2013-2017	Garvin, T. M.; Weissenburger-Moser Boyd, L.; Chiappone, A.; Blaser, C.; Story, M.; Gertel-Rosenberg, A.; Shuell, J.; Chang, D.; Ward, D.; Plumlee, C.; Beets, M.; Yaroch, A. L.	PURPOSE AND OBJECTIVES: Embedding healthy eating and physical activity best practices in early care and education settings is important for instilling healthy behaviors early in life. A collaborative partnership between Nemours Children's Health System and the Centers for Disease Control and Prevention was created to implement the National Early Care and Education Learning Collaboratives Project …	2019		Preventing chronic disease	16		E94		10.5888/pcd16.180582		#486	Garvin 2019
Codesign of the Population Health Information Management System to measure reach and practice change of childhood obesity programs	Green, A. M.; Innes-Hughes, C.; Rissel, C.; Mitchell, J.; Milat, A. J.; Williams, M.; Persson, L.; Thackway, S.; Lewis, N.; Wiggers, J.	INTRODUCTION: Childhood obesity prevalence is an issue of international public health concern and governments have a significant role to play in its reduction. The Healthy Children Initiative (HCI) has been delivered in New South Wales (NSW), Australia, since 2011 to support implementation of childhood obesity prevention programs at scale. Consequently, a system to support local implementation an…	2018		Public health research & practice	28	3			10.17061/phrp2831822		#487	Green 2018
Description and evaluation of a new approach on pre-clinical implant dentistry education based on an innovative simulation model	Güth, J. F.; Ponn, A.; Mast, G.; Gernet, W.; Edelhoff, D.	Introduction: Predominantly theoretical courses are employed to teach German dental students in implant dentistry at pre-clinical stage. As implant dentistry is an important part of the clinical treatment spectra, practical implementation of this field at an early stage of education seems to be appropriate. By a newly developed interdisciplinary implant dentistry course, students should assess an…	2010		European Journal of Dental Education	14	4	221-226		10.1111/j.1600-0579.2009.00614.x		#488	Güth 2010
Evaluation of Inter-Professional Education (IPE) with medical, nursing and pharmacy students through a simulated IPL Educational Intervention	Hamilton, P.; Coey-Niebel, C.; McCaig, J.; Zlotos, L.; Power, A.; Craig, G.; Peacock, S.; Paton, C.	Introduction: Inter-Professional Education (IPE) is becoming an integral part of many professional programmes throughout the United Kingdom, ensuring health professionals are competent to work as part of an inter-professional team upon entry into their profession. IPE has become a fundamental component of curriculum content in health and social care degrees. Aims: Research aim – to evaluate a sim…	2021		International Journal of Clinical Practice	75	11			10.1111/ijcp.14725		#489	Hamilton 2021
Global standards in medical education for better health care	Hans, K.		2002	Dec	Medical Education	36	12	1116				#490	Hans 2002
Fidelity to and comparative results across behavioral interventions evaluated through the RE-AIM framework: a systematic review	Harden, S. M.; Gaglio, B.; Shoup, J. A.; Kinney, K. A.; Johnson, S. B.; Brito, F.; Blackman, K. C.; Zoellner, J. M.; Hill, J. L.; Almeida, F. A.; Glasgow, R. E.; Estabrooks, P. A.	BACKGROUND: The reach, effectiveness, adoption, implementation, and maintenance (RE-AIM) framework was developed to determine potential public health impact of interventions (i.e., programs, policy, and practice). The purpose of this systematic review was to determine (1) comparative results across accurately reported RE-AIM indicators, (2) relevant information when there remains under-reporting …	2015	Nov-08	Systematic Reviews	4		155		https://dx.doi.org/10.1186/s13643-015-0141-0		#491	Harden 2015
Preparing Future Medical Educators: Development and Pilot Evaluation of a Student-Led Medical Education Elective	Harvey, M. M.; Berkley, H. H.; O'Malley, P. G.; Durning, S. J.	INTRODUCTION: Although all medical school graduates are expected to be educators as residents, and subsequently as faculty, most students receive no formal education on how to teach. At the Uniformed Services University (USU), no formal educational training previously existed for senior medial students as they prepared for residency. A novel Medical Education Elective for MS4s was developed and r…	2020		Military medicine	185	1-Feb	e131-e137		10.1093/milmed/usz175		#492	Harvey 2020
Revolutionizing volunteer interpreter services: An evaluation of an innovative medical interpreter education program	Hasbún Avalos, O.; Pennington, K.; Osterberg, L.	BACKGROUND: In our ever-increasingly multicultural, multilingual society, medical interpreters serve an important role in the provision of care. Though it is known that using untrained interpreters leads to decreased quality of care for limited English proficiency patients, because of a short supply of professionals and a lack of formalized, feasible education programs for volunteers, community h…	2013		Journal of General Internal Medicine	28	12	1589-1595		10.1007/s11606-013-2502-5		#493	HasbúnAvalos 2013
School-based intervention study examining approaches for well-being and mental health literacy of pupils in Year 9 in England: study protocol for a multischool, parallel group cluster randomised controlled trial (AWARE)	Hayes, D.; Moore, A.; Stapley, E.; Humphrey, N.; Mansfield, R.; Santos, J.; Ashworth, E.; Patalay, P.; Bonin, E.; Boehnke, J. R.; Deighton, J.	INTRODUCTION: The prevalence of emotional difficulties in young people is increasing. This upward trend is largely accounted for by escalating symptoms of anxiety and depression. As part of a public health response, there is increasing emphasis on universal prevention programmes delivered in school settings. This protocol describes a three-arm, parallel group cluster randomised controlled trial, …	2019		BMJ open	9	8	e029044		10.1136/bmjopen-2019-029044		#494	Hayes 2019
Towards elimination of visceral leishmaniasis in the Indian subcontinent—Translating research to practice to public health	Hirve, S.; Kroeger, A.; Matlashewski, G.; Mondal, D.; Banjara, M. R.; Das, P.; Be-Nazir, A.; Arana, B.; Olliaro, P.	Background: The decade following the Regional Strategic Framework for Visceral Leishmaniasis (VL) elimination in 2005 has shown compelling progress in the reduction of VL burden in the Indian subcontinent. The Special Programme for Research and Training in Tropical Diseases (TDR), hosted by the World Health Organization (WHO) and other stakeholders, has coordinated and financed research for the d…	2017		PLoS Neglected Tropical Diseases	11	10			10.1371/journal.pntd.0005889		#495	Hirve 2017
Programme theory and realist evaluation of the 'Smoke-Free Vocational Schools' research and intervention project: a study protocol	Hjort, A. V.; Christiansen, T. B.; Stage, M.; Rasmussen, K. H.; Pisinger, C.; Tjørnhøj-Thomsen, T.; Klinker, C. D.	INTRODUCTION: Smoke-free school hours (SFSHs) entails a smoking ban during school hours and might be an effective intervention to reduce the high smoking prevalence in vocational schools. For SFSH to be effective, the policy must be adequately implemented and enforced; this challenge for schools constitutes a research gap. The 'Smoke-Free Vocational Schools' research and intervention project has …	2021		BMJ open	11	2	e042728		10.1136/bmjopen-2020-042728		#496	Hjort 2021
Assessment Methods in Medical Ultrasound Education	Höhne, E.; Recker, F.; Dietrich, C. F.; Schäfer, V. S.	Medical schools are increasingly incorporating ultrasound into undergraduate medical education. The global integration of ultrasound into teaching curricula and physical examination necessitates a strict evaluation of the technology's benefit and the reporting of results. Course structures and assessment instruments vary and there are no national or worldwide standards yet. This systematic litera…	2022		Frontiers in Medicine	9				10.3389/fmed.2022.871957		#497	Höhne 2022
Evaluating Policy, Systems, and Environmental Change Interventions: Lessons Learned From CDC's Prevention Research Centers	Honeycutt, S.; Leeman, J.; McCarthy, W. J.; Bastani, R.; Carter-Edwards, L.; Clark, H.; Garney, W.; Gustat, J.; Hites, L.; Nothwehr, F.; Kegler, M.	INTRODUCTION: The field of public health is increasingly implementing initiatives intended to make policies, systems, and environments (PSEs) more supportive of healthy behaviors, even though the evidence for many of these strategies is only emerging. Our objective was 3-fold: 1) to describe evaluations of PSE-change programs in which the evaluators followed the steps of the Centers for Disease C…	2015		Preventing chronic disease	12		E174		10.5888/pcd12.150281		#498	Honeycutt 2015
Achieving holistic, quality-of-life focused care: description of a Compassion Care Community initiative in Canada	Howard, M.; Pfaff, K.; Sattler, D.; Dolovich, L.; Marshall, D.; Zwarenstein, M.; Upshur, R.	The compassionate community movement as both a public health approach and a social model of care for various life stages is gaining traction in Canada and elsewhere. One example is the Windsor-Essex Compassion Care Community (WECCC), an evidence-based model and set of tools to improve the quality of life, health and wellness of vulnerable and aging populations by identifying and addressing upstre…	2022		Health promotion international	37	3			10.1093/heapro/daac067		#499	Howard 2022
National, collaborative evaluation of medical student and faculty perspectives on global surgery - Survey of undergraduate respondents on global surgery education (SURGE): A cross-sectional study	InciSio, N. U. K. Collaborative	INTRODUCTION: It is estimated that 28-32% of the global burden of disease can be treated with surgery. Most of this burden is concentrated in low and middle-income countries, underpinning the importance of the topic of global surgery (GS). The multidisciplinary principles of GS are increasingly recognised as being key to modern practice and as such, must be fostered at early stages of medical tra…	2021	Sep	International Journal Of Surgery	93		106049		https://dx.doi.org/10.1016/j.ijsu.2021.106049		#500	InciSio 2021
Development and Evaluation of a New Serious Game for Continuing Medical Education of General Practitioners (Hygie): Double-Blinded Randomized Controlled Trial	Jaunay, L. B.; Zerr, P.; Peguin, L.; Renouard, L.; Ivanoff, A. S.; Picard, H.; Griffith, J.; Chassany, O.; Duracinsky, M.	BACKGROUND: Continuing medical education is important but time-consuming for general practitioners (GPs). Current learning approaches are limited and lack the ability to engage some practitioners. Serious games are new learning approaches that use video games as engaging teaching material. They have significant advantages in terms of efficiency and dissemination. OBJECTIVE: The aim of this study …	2019		Journal of medical Internet research	21	11	e12669		10.2196/12669		#501	Jaunay 2019
The broader economic impact of vaccination: Reviewing and appraising the strength of evidence	Jit, M.; Hutubessy, R.; Png, M. E.; Sundaram, N.; Audimulam, J.; Salim, S.; Yoong, J.	Background: Microeconomic evaluations of public health programmes such as immunisation typically only consider direct health benefits and medical cost savings. Broader economic benefits around childhood development, household behaviour, and macro-economic indicators are increasingly important, but the evidence linking immunization to such benefits is unclear. Methods: A conceptual framework of pa…	2015		BMC Medicine	13	1			10.1186/s12916-015-0446-9		#502	Jit 2015
World Health Organization surveys to monitor HIV drug resistance prevention and associated factors in sentinel antiretroviral treatment sites	Jordan, M. R.; Bennett, D. E.; Bertagnolio, S.; Gilks, C. F.; Sutherland, D.	The World Health Organization (WHO) estimates that >2 million people will have started antiretroviral therapy (ART) by the end of 2006. As the development of some HIV drug resistance (HIVDR) is inevitable in populations taking ART, the emergence of HIVDR must be balanced against the benefits of providing ART, including improved health outcomes and decreased HIV/AIDS-associated morbidity and morta…	2008		Antiviral Therapy	13	SUPPL. 2	15-23				#503	Jordan 2008
Experiences in implementation and publication of operations research interventions: Gaps and a way forward	Kalibala, S.; Woelk, G. B.; Gloyd, S.; Jani, N.; Kay, L.; Sarna, A.; Okal, J.; Ndwiga, C.; Haberland, N.; Sinai, I.	Introduction: According to UNAIDS, the world currently has an adequate collection of proven HIV prevention, treatment and diagnostic tools, which, if scaled up, can lay the foundation for ending the AIDS epidemic. HIV operations research (OR) tests and promotes the use of interventions that can increase the demand for and supply of these tools. However, current publications of OR mainly focus on …	2016		Journal of the International AIDS Society	19				10.7448/IAS.19.5.20842		#504	Kalibala 2016
E-education in pathology including certification of e-institutions	Kayser, K.; Ogilvie, R.; Borkenfeld, S.; Kayser, G.	E-education or electronically transferred continuous education in pathology is one major application of virtual microscopy. The basic conditions and properties of acoustic and visual information transfer, of teaching and learning processes, as well as of knowledge and competence, influence its implementation to a high degree. Educational programs and structures can be judged by access to the basi…	2011		Diagnostic pathology	6 Suppl 1		S11		10.1186/1746-1596-6-S1-S11		#505	Kayser 2011
Preserving professional credibility: grounded theory study of medical trainees' requests for clinical support	Kennedy, T. J.; Regehr, G.; Baker, G. R.; Lingard, L.	OBJECTIVE: To develop a conceptual framework of the influences on medical trainees' decisions regarding requests for clinical support from a supervisor. DESIGN: Phase 1: members of teaching teams in internal and emergency medicine were observed during regular clinical activities (216 hours) and subsequently completed brief interviews. Phase 2: 36 in depth interviews were conducted using videotape…	2009		BMJ (Clinical research ed.)	338		b128		10.1136/bmj.b128		#506	Kennedy 2009
Additive 3-dimensional printing as a novel tool for pre- and postsurgical evaluation and patient education: A clinical case series	Kim, J.; Lee, D. H.; Markiewicz, M. R.; Al-Jewair, T.; Andreana, S.; Arany, P. R.	BACKGROUND AND OVERVIEW: In contrast to subtractive 3-dimensional (3D) techniques synonymous with computer-aided design and computer-aided manufacturing, rapid progress in additive 3D printing, especially fused filament fabrication or fused deposition modeling, can change the practice of dentistry. CASE DESCRIPTION: In this article, the authors outline the digital workflow for fused filament fabr…	2021		Journal of the American Dental Association (1939)	152	7	567-575		10.1016/j.adaj.2020.10.009		#507	Kim 2021
Pediatric palliative care education for medical students: Development and evaluation of a pilot program	Korzeniewska-Eksterowicz, A.; Kȩdzierska, B.; Cynker-McCarthy, M.; Przysło, Ł; Stolarska, M.; Nowicki, G. F.; Młynarski, W.	In Poland, medical curricula cover palliative care for adults, not for children. This paper evaluates feedback of students who participated in a pilot pediatric palliative care education program. Method: An anonymous questionnaire was designed for the students; they were asked to assess each aspect of the program on a scale of 0 to 6 (0 denoted complete dissatisfaction; 6, complete satisfaction).…	2012		Journal of Palliative Care	28	4	252-258				#508	Korzeniewska-Eksterowicz 2012
Presentation and evaluation of the teaching concept "eNHANCE" for basic sciences in medical education	Kouz, K.; Eisenbarth, S.; Bergholz, A.; Mohr, S.	A solid understanding of basic sciences is a prerequisite for successful completion of medical education. Therefore, it is essential to improve the quality of teaching and to ensure the applicability of basic sciences. Based on practical experiences and previous research, we developed an innovative step-by-step concept, called ENHANCE, for the implementation or revision of teaching units, especia…	2020		PLoS ONE	15	9-Sep			10.1371/journal.pone.0239928		#509	Kouz 2020
The component model of infrastructure: a practical approach to understanding public health program infrastructure	Lavinghouze, S. R.; Snyder, K.; Rieker, P. P.	Functioning program infrastructure is necessary for achieving public health outcomes. It is what supports program capacity, implementation, and sustainability. The public health program infrastructure model presented in this article is grounded in data from a broader evaluation of 18 state tobacco control programs and previous work. The newly developed Component Model of Infrastructure (CMI) addr…	2014		American journal of public health	104	8	e14-24				#510	Lavinghouze 2014
Rise and demise: a case study of public health nutrition in Queensland, Australia, over three decades	Lee, A.; Stubbs, C.; Leonard, D.; Vidgen, H.; Minniecon, D.; Dick, M.; Cullerton, K.; Herron, L.	This case study describes the delivery and achievements of the public health nutrition programme in Queensland, Australia, over more than three decades. Analysis of publicly available documents related to statewide nutrition policy and programmes from 1983 to 2014 identified key inputs and programme impacts and outcomes, including an increase in fruit and vegetable intake by 1.1 serves per person…	2022		Health promotion international	37	2			10.1093/heapro/daab117		#511	Lee 2022
Experience of 16 years and its associated challenges in the Field Epidemiology Training Program in Korea	Lee, M. S.; Kim, E. Y.; Lee, S. W.	OBJECTIVES: The field epidemiologist system of South Korea, which employs public health doctors who are relatively more readily available, was created in 1999 to ensure a ready supply of experts for epidemiological investigations and enable an effective response for new and reemerging infectious diseases. However, the 2015 outbreak of Middle East Respiratory Syndrome revealed limitations in the e…	2017		Epidemiology and health	39		e2017058		10.4178/epih.e2017058		#512	Lee 2017
Evidence-oriented teaching of geriatric psychiatry: a narrative literature synthesis and pilot evaluation of a clerkship seminar	Lenouvel, E.; Lornsen, F.; Schüpbach, B.; Mattson, J.; Klöppel, S.; Pinilla, S.	Introduction: The field of geriatric psychiatry has in recent decades developed into an independent discipline, incorporating elements of psychiatry, neurology and internal medicine. In view of demographic changes, this field is becoming increasingly relevant for primary care and undergraduate medical training. So far, however, there is little educational guidance for instructional design of geri…	2022		GMS journal for medical education	39	2	Doc20		10.3205/zma001541		#513	Lenouvel 2022
Development and validation of the CAM Health Belief Questionnaire (CHBQ) and CAM use and attitudes amongst medical students	Lie, D.; Boker, J.	Background: The need for Complementary and Alternative Medicine (CAM) and holistic approaches in allopathic medical school curricula has been well articulated. Despite increased CAM instruction, feasible and validated instruments for measuring learner outcomes in this content area do not widely exist. In addition, baseline attitudes or beliefs of medical students towards CAM, and the factors that…	2004		BMC Medical Education	4		1-Sep		10.1186/1472-6920-4-1		#514	Lie 2004
Do Attending Surgeons and Residents See Eye To Eye? An Evaluation of the Accreditation Council For Graduate Medical Education Milestones in General Surgery Residency	Lyle, B.; Borgert, A. J.; Kallies, K. J.; Jarman, B. T.	Objective The Accreditation Council for Graduate Medical Education requires accredited general surgery residencies to implement competency-based developmental outcomes in resident evaluations. Overall, 16 milestones are evaluated by a clinical competency committee (CCC). The milestones span 8 domains of surgical practice and 6 Accreditation Council for Graduate Medical Education clinical competen…	2016		Journal of Surgical Education	73	6	e54-e58		10.1016/j.jsurg.2016.07.004		#515	Lyle 2016
Evaluation of a clinical attachment in Primary Health Care as a component of undergraduate medical education	Mariolis, A.; Mihas, C.; Alevizos, A.; Papathanasiou, M.; Mariolis-Sapsakos, T.; Marayiannis, K.; Koutsilieris, M.	Introduction: It seems that there is a trend in undergraduate medical education towards including clinical attachments in primary health care (PHC) worldwide. The benefits of such initiatives are already well described. The aim of this study was to evaluate the effect of a clinical attachment in undergraduate medical students in a European country with an odd medical educational system that essen…	2008		Medical Teacher	30	7	e202-e207		10.1080/01421590802208883		#517	Mariolis 2008
Assessing Effectiveness and Cost-Benefit of the Trinity Hospital Twin City Fit For Life Program for Weight Loss and Diabetes Prevention in a Rural Midwestern Town	McKnight, T.; Demuth, J. R.; Wilson, N.; Leider, J. P.; Knudson, A.	INTRODUCTION: Obesity is a top public health priority in the United States. This article reports on the Fit For Life (FFL) health education program designed to address the determinants of obesity in rural settings and help participants lose weight. PURPOSE AND OBJECTIVES: We evaluated the implementation of the original FFL program, a replication program, and a diabetes-focused program. INTERVENTI…	2018		Preventing chronic disease	15		E98		10.5888/pcd15.170479		#518	McKnight 2018
Describing the Journey and Lessons Learned Implementing a Competency-Based, Time-Variable Undergraduate Medical Education Curriculum	Mejicano, G. C.; Bumsted, T. N.	Oregon Health & Science University School of Medicine launched a completely new undergraduate medical education curriculum in 2014. This initiative dramatically transformed the MD degree program, changing the instructional content taught, the pedagogical methods used by the faculty, and the methods of assessment, and it added new elements such as academic coaching and programmatic entrustment to …	2018		Academic medicine : journal of the Association of American Medical Colleges	93	3 CompetencyBased TimeVariable Education in the Health Professions	S42-S48		10.1097/ACM.0000000000002068		#519	Mejicano 2018
Innovative strategies for transforming internal medicine residency training in resource-limited settings: The Mozambique experience	Mocumbi, A. O.; Carrilho, C.; Aronoff-Spencer, E.; Funzamo, C.; Patel, S.; Preziosi, M.; Lederer, P.; Tilghman, W.; Benson, C. A.; Badaró, R.; Nguenha, A.; Schooley, R. T.; Noormahomed, E. V.	With approximately 4 physicians per 100,000 inhabitants, Mozambique faces one of the most severe health care provider shortages in Sub-Saharan Africa. The lack of sufficient well-trained medical school faculty is one of Mozambique's major barrier to producing new physicians annually. A partnership between the Universidade Eduardo Mondlane and the University of California, San Diego, has addressed…	2014		Academic Medicine	89	8 SUPPL.	S78-S82		10.1097/ACM.0000000000000331		#520	Mocumbi 2014
UDAY: A comprehensive diabetes and hypertension prevention and management program in India	Mohan, S.; Jarhyan, P.; Ghosh, S.; Venkateshmurthy, N. S.; Gupta, R.; Rana, R.; Malhotra, C.; Rao, M. B.; Kalra, S.; Tandon, N.; Srinath Reddy, K.; Prabhakaran, D.	Introduction Diabetes and hypertension are two leading non-communicable conditions, which are suboptimally managed in India. Thus, innovative comprehensive approaches that can concomitantly improve their detection, prevention and control are warranted. Methods and analysis UDAY, a 5-year initiative, aims to reduce the risk of diabetes and hypertension and improve management by implementing a comp…	2018		BMJ Open	8	6			10.1136/bmjopen-2017-015919		#521	Mohan 2018
Diseases and health outcomes registry systems in I.R. Iran: Successful initiative to improve public health programs, quality of care, and biomedical research	Mojarrab, S.; Rafei, A.; Akhondzadeh, S.; Jeddian, A.; Jafarpour, M.; Zendehdel, K.	Registration systems for diseases and other health outcomes provide important resource for biomedical research, as well as tools for public health surveillance and improvement of quality of care. The Ministry of Health and Medical Education (MOHME) of Iran launched a national program to establish registration systems for different diseases and health outcomes. Based on the national program, we or…	2017		Archives of Iranian Medicine	20	11	296-303				#522	Mojarrab 2017
Levels of continuing veterinary medical education program evaluation: Assessing a course on dairy reproductive management	Moore, D. A.; Gilbert, R. O.; Thatcher, W.; Santos, J. E.; Overton, M. W.	There are four different levels of continuing education program evaluation: participant perceptions of the program or course; participant competence with new skills, knowledge, and abilities; participant performance or change in behavior; and health care or client outcomes, such as resultant changes in patient care or herd/flock production performance. The purpose of this article is to describe d…	2004		Journal of Veterinary Medical Education	31	2	146-153		10.3138/jvme.31.2.146		#523	Moore 2004
“It’s given me confidence”: a pragmatic qualitative evaluation exploring the perceived benefits of online end‐of‐life education on clinical care	Morgan, D. D.; Litster, C.; Winsall, M.; Devery, K.; Rawlings, D.	Background: Hospital admissions for end-of-life care are increasing exponentially across the world. Significant numbers of health professionals are now required to provide end-of-life care with minimal training. Many health professionals report they lack confidence to provide this care, particularly those in acute hospital settings. This study explored the perceived benefits of online education o…	2021		BMC Palliative Care	20	1			10.1186/s12904-021-00753-y		#524	Morgan 2021
The utility of mini-Clinical Evaluation Exercise (mini-CEX) in undergraduate and postgraduate medical education: Protocol for a systematic review	Mortaz Hejri, S.; Jalili, M.; Shirazi, M.; Masoomi, R.; Nedjat, S.; Norcini, J.	Background: One of the most frequently used assessment tools that measure the trainees' performance in workplace is the mini-Clinical Evaluation Exercise (mini-CEX), in which an expert observes and rates the actual performance of trainees. Several primary studies have evaluated the effectiveness of mini-CEX by assessing its educational and psychometric properties. The objective of this BEME revie…	2017		Systematic Reviews	6	1			10.1186/s13643-017-0539-y		#525	MortazHejri 2017
Toward Diversity-Responsive Medical Education: Taking an Intersectionality-Based Approach to a Curriculum Evaluation	Muntinga, M. E.; Krajenbrink, V. Q.; Peerdeman, S. M.; Croiset, G.; Verdonk, P.	Recent years have seen a rise in the efforts to implement diversity topics into medical education, using either a "narrow" or a "broad" definition of culture. These developments urge that outcomes of such efforts are systematically evaluated by mapping the curriculum for diversity-responsive content. This study was aimed at using an intersectionality-based approach to define diversity-related lea…		2016		21	3	541-559				#526
Preexposure Prophylaxis Monitoring in New York City: A Public Health Approach	Myers, J. E.; Edelstein, Z. R.; Daskalakis, D. C.; Gandhi, A. D.; Misra, K.; Rivera, A. V.; Salcuni, P. M.; Scanlin, K.; Udeagu, C. C.; Braunstein, S. L.	The scale-up of preexposure prophylaxis (PrEP) represents a paradigm shift in HIV prevention that poses unique challenges for public health programs. Monitoring of PrEP implementation at the population level is a national priority, with particular significance in New York City (NYC) given the substantial HIV burden and the prominence of PrEP in state and local Ending the Epidemic program plans. W…	2018		American journal of public health	108	S4	S251-S257		10.2105/AJPH.2018.304729		#527	Myers 2018
Predictors of Delayed Accreditation of Echocardiography Laboratories: An Analysis of the Intersocietal Accreditation Commission Database	Nagueh, S. F.; Farrell, M. B.; Bremer, M. L.; Dunsiger, S. I.; Gorman, B. L.; Tilkemeier, P. L.	Background Intersocietal Accreditation Commission Echocardiography accreditation involves a broad-based evaluation of a given echocardiography facility's daily operation. An in-depth analysis of the most frequent noncompliant accreditation items provides learning opportunities for improvement of echocardiographic practice and facilities. Methods Data from 3,260 facilities applying for accreditati…	2015		Journal of the American Society of Echocardiography	28	9	1062-1069		10.1016/j.echo.2015.05.003		#528	Nagueh 2015
A systematic review of the outcome data supporting the Healthy Living Pharmacy concept and lessons from its implementation	Nazar, Z. J.; Nazar, H.; White, S.; Rutter, P.	Background The Healthy Living Pharmacy (HLP) project, launched in England, UK in 2009 was a novel approach of introducing public health services within community pharmacy to tackle local health inequalities. A national roll-out followed a reported successful pilot; subsequent local evaluations ensued. Objectives To summarise reported outcomes and investigate contextual factors that indicate the p…	2019		PLoS ONE	14	5			10.1371/JOURNAL.PONE.0216804		#529	Nazar 2019
Mapping evidence of interventions and strategies to bridge the gap in the implementation of the prevention of mother-to-child transmission of HIV programme policy in sub-Saharan countries: A scoping review	Ngidi, W. H.; Naidoo, J. R.; Ncama, B. P.; Luvuno, Z. P. B.; Mashamba-Thompson, T. P.	BACKGROUND: Prevention of mother-to-child transmission (PMTCT) of HIV is a life-saving public health intervention. Sub-Saharan African (SSA) countries have made significant progress in the programme, but little is known about the strategies used by them to eliminate mother-to-child transmission of HIV. AIM: To map evidence of strategies and interventions employed by SSA in bridging the implementa…	2017		African journal of primary health care & family medicine	9	1	e1-e10		10.4102/phcfm.v9i1.1368		#530	Ngidi 2017
"Heidelberg standard examination" and "Heidelberg standard procedures" - Development of faculty-wide standards for physical examination techniques and clinical procedures in undergraduate medical education	Nikendei, C.; Ganschow, P.; Groener, J. B.; Huwendiek, S.; Köchel, A.; Köhl-Hackert, N.; Pjontek, R.; Rodrian, J.; Scheibe, F.; Stadler, A. K.; Steiner, T.; Stiepak, J.; Tabatabai, J.; Utz, A.; Kadmon, M.	The competent physical examination of patients and the safe and professional implementation of clinical procedures constitute essential components of medical practice in nearly all areas of medicine. The central objective of the projects "Heidelberg standard examination" and "Heidelberg standard procedures", which were initiated by students, was to establish uniform interdisciplinary standards fo…	2016		GMS journal for medical education	33	4	Doc54		10.3205/zma001053		#531	Nikendei 2016
Project OPUS: Development and evaluation of an electronic platform for pain management education of medical undergraduates in resource-limited settings	Onyeka, T. C.; Iloanusi, N.; Namisango, E.; Onu, J. U.; Okunade, K. S.; Mohammed, A. D.; Gadanya, M. A.; Nagoma, A. U.; Ojiakor, S.; Ilo, C.; Okuzu, O.; Oduche, C.; Ugwu, N.; Allsop, M. J.	Introduction Pain is a very frequent symptom that is reported by patients when they present to health professionals but remains undertreated or untreated, particularly in low-resource settings including Nigeria. Lack of training in pain management remains the most significant obstacle to pain treatment alongside an inadequate emphasis on pain education in undergraduate medical curricula, negative…	2020		PLoS ONE	15	12-Dec			10.1371/journal.pone.0243573		#532	Onyeka 2020
Frameworks for learner assessment in medicine: AMEE Guide No. 78	Pangaro, L.; ten Cate, O.	In any evaluation system of medical trainees there is an underlying set of assumptions about what is to be evaluated (i.e., which goals reflect the values of the system or institution), what kind of observations or assessments are useful to allow judgments 1 ; and how these are to be analyzed and compared to a standard of what is to be achieved by the learner. These assumptions can be conventiona…	2013		Medical teacher	35	6	e1197-1210				#533	Pangaro 2013
NHS Diabetes Prevention Programme in England: Formative evaluation of the programme in early phase implementation	Penn, L.; Rodrigues, A.; Haste, A.; Marques, M. M.; Budig, K.; Sainsbury, K.; Bell, R.; Araújo-Soares, V.; White, M.; Summerbell, C.; Goyder, E.; Brennan, A.; Adamson, A. J.; Sniehotta, F. F.	Objectives Evaluation of the demonstrator phase and first wave roll-out of the National Health Service (NHS) Diabetes Prevention Programme (DPP) in England. To examine: (1) intervention design, provision and fidelity assessment procedures; (2) risk assessment and recruitment pathways and (3) data collection for monitoring and evaluation. To provide recommendations informing decision makers on pro…	2018		BMJ Open	8	2			10.1136/bmjopen-2017-019467		#535	Penn 2018
Incorporation and evaluation of serial concept maps for vertical integration and clinical reasoning in case-based learning tutorials: Perspectives of students beginning clinical medicine	Peñuela-Epalza, M.; De la Hoz, K.	Background: Concept maps and case-based learning (CBL) are recognized and useful strategies to enhance undergraduate medical learning. However, research on the use of a mixed approach is limited. Aims: To incorporate serial concept mapping (CM) into CBL tutorials, to explore students' perspectives on the worth of the method to better understand patients' problems and elicit diagnoses, and to asse…	2019		Medical teacher	41	4	433-440		10.1080/0142159X.2018.1487046		#536	Peñuela-Epalza 2019
Evaluation of a Culturally Responsive Mentorship Education Program for the Advisers of Howard Hughes Medical Institute Gilliam Program Graduate Students	Pfund, C.; Sancheznieto, F.; Byars-Winston, A.; Zárate, S.; Black, S.; Birren, B.; Rogers, J.; Asai, D. J.	Effective mentorship is critical to the success of trainees in research career pathways, significantly impacting their research productivity, academic and research self-efficacy, and career satisfaction. Research faculty may be unaware of or unprepared to address mentor-mentee dynamics in mentoring relationships, especially those that go beyond traditional scientific skill development. Addressing…	2022		CBE life sciences education	21	3	ar50		10.1187/cbe.21-11-0321		#537	Pfund 2022
Evaluation of mental health stigma on medical education: an observational study with Portuguese medical students	Pinto, I. C.; Bernardo, M.; Sousa, S.; Curral, R.	Background: The Portuguese mental health care plan emphasizes that health care professionals can be a source of stigma against people with mental illness enhancing self-stigma and leading to a decrease in the search for help and adherence to treatment. Methods: In this exploratory study, we surveyed 111 first and last year students from the Faculty of Medicine of the University of Porto, Portugal…	2020		Porto Biomedical Journal	5	4	E074		10.1097/J.PBJ.0000000000000074		#538	Pinto 2020
Medical students' education on organ donation and its evaluation during six consecutive years: Results of a voluntary, anonymous educational intervention study	Radunz, S.; Benkö, T.; Stern, S.; Saner, F. H.; Paul, A.; Kaiser, G. M.	Background: One of the main reasons for organ shortage is insufficient education on organ donation. Knowledgeable medical students could share the information with friends and families resulting in a positive attitude to organ donation of the general public. Methods: During six consecutive years (2009 to 2014), we conducted a voluntary, anonymous educational intervention study on organ donation a…	2015		European Journal of Medical Research	20	1			10.1186/s40001-015-0116-6		#539	Radunz 2015
The developing and evaluation of an electronic tool to assess the effect of undergraduate training in palliative care: The electronic international medical education in palliative care (IMEP-e) assessment tool	Rai, A.; Mason, S.	Background: With increased demand for palliative care (PC), the World Health Organisation (WHO) have called for PC teaching to be made routine. However, medical students report feeling unprepared in dealing with end-of-life care. Necessary benchmarking of the preparedness of clinicians to provide PC is required to identify where current training is sub-optimal and ensure future doctors are equipp…	2019		BMC Palliative Care	18	1			10.1186/s12904-019-0460-3		#540	Rai 2019
Evaluation of a novel nutrition education intervention for medical students from across England	Ray, S.; Udumyan, R.; Rajput-Ray, M.; Thompson, B.; Lodge, K. M.; Douglas, P.; Sharma, P.; Broughton, R.; Smart, S.; Wilson, R.; Gillam, S.; Van Der Es, M. J.; Fisher, I.; Gandy, J.	Objectives: Problems such as hospital malnutrition (∼40% prevalence in the UK) may be managed better by improving the nutrition education of 'tomorrow's doctors'. The Need for Nutrition Education Programme aimed to measure the effectiveness and acceptability of an educational intervention on nutrition for medical students in the clinical phase of their training. Design: An educational needs analy…	2012		BMJ Open	2	1			10.1136/bmjopen-2011-000417		#541	Ray 2012
The quality of CME questions as a component part of continuing medical education - An empirical study	Rotthoff, T.; Fahron, U.; Baehring, T.; Scherbaum, W. A.	Introduction: Changes in physician-training requirements have led to a significant increase in continuing medical education (CME) courses, Structured CME courses based on print media in combination with outcome evaluation offers one opportunity for earning credit points. On the international stage, CME courses are increasingly directed towards measurable patient benefit. Comparative assessment of…	2007		Zeitschrift fur Arztliche Fortbildung und Qualitatssicherung	101	10	667-674		10.1016/j.zgesun.2007.11.005		#542	Rotthoff 2007
Defining Equivalence in Medical Education Evaluation and Research: Does a Distribution-Based Approach Work?	Rusticus, Shayna A.; Eva, Kevin W.	Educators often seek to demonstrate the equivalence of groups, such as whether or not students achieve comparable success regardless of the site at which they trained. A methodological consideration that is often underappreciated is how to operationalize equivalence. This study examined whether a distribution-based approach, based on effect size, can identify an appropriate equivalence threshold …		2016		21	2	359-373				#543
Process evaluation of a promotora de salud intervention for improving hypertension outcomes for Latinos living in a rural U.S.-Mexico border region	Sánchez, V.; Cacari Stone, L.; Moffett, M. L.; Nguyen, P.; Muhammad, M.; Bruna-Lewis, S.; Urias-Chauvin, R.	Hypertension is a growing public health problem for U.S.-Mexico border Latinos, who commonly experience low levels of awareness, treatment, and control. We report on a process evaluation that assessed the delivery of Corazón por la Vida, a 9-week promotora de salud-led curriculum to help Latinos manage and reduce hypertension risks in two rural/frontier counties in the New Mexico border region. N…	2014		Health promotion practice	15	3	356-364		10.1177/1524839913516343		#544	Sánchez 2014
Implementation of global health competencies: A scoping review on target audiences, levels, and pedagogy and assessment strategies	Schleiff, M.; Hansoti, B.; Akridge, A.; Dolive, C.; Hausner, D.; Kalbarczyk, A.; Pariyo, G.; Quinn, T. C.; Rudy, S.; Bennett, S.	Background As the field of global health expands, the recognition of structured training for field-based public health professionals has grown. Substantial effort has gone towards defining competency domains for public health professionals working globally. However, there is limited literature on how to implement competency-based training into learning curricula and evaluation strategies. Objecti…	2020		PLoS ONE	15	10-Oct			10.1371/journal.pone.0239917		#546	Schleiff 2020
University students with attention deficit hyperactivity disorder (ADHD): a consensus statement from the UK Adult ADHD Network (UKAAN)	Sedgwick-Müller, J. A.; Müller-Sedgwick, U.; Adamou, M.; Catani, M.; Champ, R.; Gudjónsson, G.; Hank, D.; Pitts, M.; Young, S.; Asherson, P.	Background: Attention deficit hyperactivity disorder (ADHD) is associated with poor educational outcomes that can have long-term negative effects on the mental health, wellbeing, and socio-economic outcomes of university students. Mental health provision for university students with ADHD is often inadequate due to long waiting times for access to diagnosis and treatment in specialist National Hea…	2022		BMC Psychiatry	22	1			10.1186/s12888-022-03898-z		#547	Sedgwick-Müller 2022
Complex interventions to implement a diabetic retinopathy care pathway in the public health system in Kerala: The Nayanamritham study protocol	Sivaprasad, S.; Netuveli, G.; Wittenberg, R.; Khobragade, R.; Sadanandan, R.; Gopal, B.; Premnazir, L.; Conroy, D.; Srinath, J.; Ramakrishnan, R.; George, S.; Sahasranamam, V. I.	Introduction Using a type 2 hybrid effectiveness-implementation design, we aim to pilot a diabetic retinopathy (DR) care pathway in the public health system in Kerala to understand how it can be scaled up to and sustained in the whole state. Methods and analysis Currently, there is no systematic DR screening programme in Kerala. Our intervention is a teleophthalmology pathway for people with diab…	2021		BMJ Open	11	6			10.1136/bmjopen-2020-040577		#548	Sivaprasad 2021
Evaluating the delivery of Problem Management plus in primary care settings in rural Rwanda: A study protocol using a pragmatic randomised hybrid type 1 effectiveness-implementation design	Smith, S. L.; Nyirandagijimana, B.; Hakizimana, J.; Levy, R. P.; Bienvenu, R.; Uwamwezi, A.; Hakizimfura, O.; Uwimana, E.; Kundu, P.; Mpanumusingo, E.; Nshimyiryo, A.; Rusangwa, C.; Kateera, F.; Mukasakindi, H.; Raviola, G.	Introduction Evidence-based low-intensity psychological interventions such as Problem Management Plus (PM+) have the potential to expand treatment access for depression and anxiety, yet these interventions are not yet effectively implemented in rural, public health systems in resource-limited settings. In 2017, Partners In Health adapted PM+ for delivery by primary care nurses in rural Rwanda and…	2021		BMJ Open	11	12			10.1136/bmjopen-2021-054630		#550	Smith 2021
Children and Young People's Health Partnership Evelina London Model of Care: economic evaluation protocol of a complex system change	Soley-Bori, M.; Lingam, R.; Satherley, R. M.; Forman, J.; Cecil, L.; Fox-Rushby, J.; Wolfe, I.	Introduction The Children and Young People's Health Partnership (CYPHP) Evelina London Model of Care is a new approach to integrated care delivery for children and young people (CYP) with common health complaints and chronic conditions. CYPHP includes population health management (services shaped by data-driven understanding of population and individual needs, applied in this case to enable proac…	2021		BMJ Open	11	11			10.1136/bmjopen-2020-047085		#551	Soley-Bori 2021
AGT-Reha-WK study: Protocol for a non-inferiority trial comparing the efficacy and costs of home-based telerehabilitation for shoulder diseases with medical exercise therapy	Steiner, B.; Elgert, L.; Haux, R.; Wolf, K. H.	Introduction Shoulder lesions rank among the top 15 diagnoses accounting for days of incapacity to work. Inpatient or full-day outpatient rehabilitation are some of the standard therapies. For sustainable rehabilitation, continuation of rehabilitation after discharge from a rehabilitation centre is vital. Besides medical exercise therapy (MET), home-based physical exercise programmes are used. To…	2020		BMJ Open	10	10			10.1136/bmjopen-2020-036881		#552	Steiner 2020
An Evaluation of Emergency Medicine Core Content Covered by Free Open Access Medical Education Resources	Stuntz, R.; Clontz, R.	Study objective Emergency physicians are using free open access medical education (FOAM) resources at an increasing rate. The extent to which FOAM resources cover the breadth of emergency medicine core content is unknown. We hypothesize that the content of FOAM resources does not provide comprehensive or balanced coverage of the scope of knowledge necessary for emergency medicine providers. Our o…	2016		Annals of Emergency Medicine	67	5	649-653e2		10.1016/j.annemergmed.2015.12.020		#553	Stuntz 2016
Integrated Disease Investigations and Surveillance planning: a systems approach to strengthening national surveillance and detection of events of public health importance in support of the International Health Regulations	Taboy, C. H.; Chapman, W.; Albetkova, A.; Kennedy, S.; Rayfield, M. A.	The international community continues to define common strategic themes of actions to improve global partnership and international collaborations in order to protect our populations. The International Health Regulations (IHR[2005]) offer one of these strategic themes whereby World Health Organization (WHO) Member States and global partners engaged in biosecurity, biosurveillance and public health…	2010		BMC public health	10 Suppl 1		S6				#554	Taboy 2010
Economic evaluation of HIV pre-exposure prophylaxis strategies: Protocol for a methodological systematic review and quantitative synthesis	Thavorn, K.; Kugathasan, H.; Tan, D. H. S.; Moqueet, N.; Baral, S. D.; Skidmore, B.; MacFadden, D.; Simkin, A.; Mishra, S.	Background: Pre-exposure prophylaxis (PrEP) with antiretrovirals is an efficacious and effective intervention to decrease the risk of HIV (human immunodeficiency virus) acquisition. Yet drug and delivery costs prohibit access in many jurisdictions. In the absence of guidelines for the synthesis of economic evaluations, we developed a protocol for a systematic review of economic evaluation studies…	2018		Systematic Reviews	7	1			10.1186/s13643-018-0710-0		#555	Thavorn 2018
The power of practice: Simulation training improving the quality of neonatal resuscitation skills in Bihar, India	Vail, B.; Morgan, M. C.; Spindler, H.; Christmas, A.; Cohen, S. R.; Walker, D. M.	Background: Globally, neonatal mortality accounts for nearly half of under-five mortality, and intrapartum related events are a leading cause. Despite the rise in neonatal resuscitation (NR) training programs in low- and middle-income countries, their impact on the quality of NR skills amongst providers with limited formal medical education, particularly those working in rural primary health cent…	2018		BMC Pediatrics	18	1			10.1186/s12887-018-1254-0		#556	Vail 2018
Utilizing Lean Six Sigma Methodology to Improve the Authored Works Command Approval Process at Naval Medical Center San Diego	Valdez, M. M.; Liwanag, M.; Mount, C.; Rodriguez, R.; Avalos-Reyes, E.; Smith, A.; Collette, D.; Starsiak, M.; Green, R.	INTRODUCTION: Inefficiencies in the command approval process for publications and/or presentations negatively impact DoD Graduate Medical Education (GME) residency programs' ability to meet ACGME scholarly activity requirements. A preliminary review of the authored works approval process at Naval Medical Center San Diego (NMCSD) disclosed significant inefficiency, variation in process, and a low …	2018		Military medicine	183	9-Oct	e405-e410		10.1093/milmed/usy010		#557	Valdez 2018
Concept mapping as a promising method to bring practice into science	van Bon-Martens, M. J.; van de Goor, L. A.; Holsappel, J. C.; Kuunders, T. J.; Jacobs-van der Bruggen, M. A.; te Brake, J. H.; van Oers, J. A.	OBJECTIVE: Concept mapping is a method for developing a conceptual framework of a complex topic for use as a guide to evaluation or planning. In concept mapping, thoughts and ideas are represented in the form of a picture or map, the content of which is determined by a group of stakeholders. This study aimed to explore the suitability of this method as a tool to integrate practical knowledge with…	2014	Jun	Public Health	128	6	504-14		https://dx.doi.org/10.1016/j.puhe.2014.04.002		#558	vanBon-Martens 2014
The category gender and meeting standards for medical education as a result	Voß, A.; Lohff, B.	The Medical School Hanover, Institute of History, Ethics and Philosophy in Medicine, in co-operation with the University of Bristol, School for Policy Studies, carried out a project to examine the meaning of gender in medical education and to detect methods to incorporate the gender-perspective from public health research and gender studies as an interdisciplinary programme into medical education…	2004		Wiener Medizinische Wochenschrift	154	17-18	395-403		10.1007/s10354-004-0102-z		#560	Voß 2004
Development of a Multifaceted Antimicrobial Stewardship Curriculum for Undergraduate Medical Education: The Antibiotic Stewardship, Safety, Utilization, Resistance, and Evaluation (ASSURE) Elective	Wang, R.; Degnan, K. O.; Luther, V. P.; Szymczak, J. E.; Goren, E. N.; Logan, A.; Shnekendorf, R.; Hamilton, K. W.	To address the growing need for dedicated stewardship training in undergraduate medical education, we developed an antimicrobial stewardship curriculum for medical students with the objectives of increasing expertise in antimicrobial prescribing, introducing antimicrobial stewardship fundamentals, and enhancing comfort with engagement in interprofessional antimicrobial stewardship activities.	2021		Open Forum Infectious Diseases	8	6			10.1093/ofid/ofab231		#561	Wang 2021
Strategies against burnout and anxiety in medical education--implementation and evaluation of a new course on relaxation techniques (Relacs) for medical students	Wild, K.; Scholz, M.; Ropohl, A.; Brauer, L.; Paulsen, F.; Burger, P. H.	Burnout and stress-related mental disorders (depression, anxiety) occur in medical students and physicians with a significantly higher prevalence than in the general population. At the same time, the learning of coping mechanisms against stress is still not an integral part of medical education. In this pilot study we developed an elective course for learning relaxation techniques and examined th…	2014		PLoS ONE [Electronic Resource]	9	12	e114967		https://dx.doi.org/10.1371/journal.pone.0114967		#562	Wild 2014
Applying the RE-AIM framework to the Alberta's Caring for Diabetes Project: A protocol for a comprehensive evaluation of primary care quality improvement interventions	Wozniak, L.; Rees, S.; Soprovich, A.; Al Sayah, F.; Johnson, S. T.; Majumdar, S. R.; Johnson, J. A.	Introduction: Diabetes represents a major public health and health system burden. As part of the Alberta's Caring for Diabetes (ABCD) Project, two quality-improvement interventions are being piloted in four Primary Care Networks in Alberta. Gaps between health research, policy and practice have been documented and the need to evaluate the impact of public health interventions in real-world settin…	2012		BMJ Open	2	5			10.1136/bmjopen-2012-002099		#563	Wozniak 2012
Simulation-Based Neonatal Resuscitation Education for Undergraduate Anesthesia Students: A Pre- and Post-Evaluation of Knowledge and Clinical Skills	Yaregal Melesse, D.; Enyew Ashagrie, H.	Background. Nearly one in five hundred babies unexpectedly need resuscitation at birth, and the need for resuscitation is often unpredictable. A large majority of these deaths occur in low-resource settings and are preventable. Appropriate resuscitation techniques are crucial to the survival of newborn infants. Therefore, producing skilled health professionals in teaching institutions is mandator…	2022		Anesthesiology Research and Practice	2022				10.1155/2022/7628220		#564	YaregalMelesse 2022
Addressing gaps in adolescent tuberculosis programming and policy in Nigeria from a public health perspective	Aduh, U.; Ewa, A. U.; Sam-Agudu, N. A.; Urhioke, O.; Kusimo, O.; Ugwu, C.; Fadare, O. A.; Anyaike, C.	Tuberculosis (TB) is a leading infectious cause of death globally. Of the estimated 10 million people who developed active TB in 2019, 1.8 million (18%) were adolescents and young adults aged 15-24 years. Adolescents have poorer rates of TB screening, treatment initiation and completion compared to adults. Unfortunately, there is relatively less programme, research and policy focus on TB for adol…	2021		International Journal of Adolescent Medicine and Health	33	3	41-51		10.1515/ijamh-2020-0293		#565	Aduh 2021
The socio-economic transition and health professions education in Mongolia: a qualitative study	Amgalan, N.; Shin, J. S.; Lee, S. H.; Badamdorj, O.; Ravjir, O.; Yoon, H. B.	Background: Former socialist countries have undergone a socio-economic transition in recent decades. New challenges for the healthcare system have arisen in the transition economy, leading to demands for better management and development of the health professions. However, few studies have explored the effects of this transition on health professions education. Thus, we investigated the effects o…	2021		Cost Effectiveness and Resource Allocation	19	1			10.1186/s12962-021-00269-5		#566	Amgalan 2021
Evaluation of attitudes and opinions of medical faculty students against the use of cadaver in anatomy education and investigation of the factors affecting their emotional responses related thereto	Bahsi, I.; Topal, Z.; Cetkin, M.; Orhan, M.; Kervancioglu, P.; Odabasioglu, M. E.; Cihan, O. F.	INTRODUCTION: The encounter with the cadaver is one of the few experiences that have a profound effect on the educational life of the medical students. The objective of this study was to investigate medical student's attitudes and opinions towards the use of cadaver in anatomy education, as well as the factors affecting the emotional reactions they demonstrate in their repeated encounter with the…	2021	Apr	Surgical & Radiologic Anatomy	43	4	481-487		https://dx.doi.org/10.1007/s00276-020-02567-8		#567	Bahsi 2021
When angels fall..are we lowering the standards of medical education in India?	Batmanabane, G.		2013		Journal of Pharmacology and Pharmacotherapeutics	4	1	1-Mar		10.4103/0976-500X.107627		#568	Batmanabane 2013
"Alcohol and nicotine"--Concept and evaluation of an interdisciplinary elective course with OSPE in preclinical medical education	Bergelt, C.; Lauke, H.; Petersen-Ewert, C.; Jücker, M.; Bauer, C. K.	In the last decade, increasing interest has been paid to interdisciplinary and practical courses in the medical education in Germany. This report describes the implementation and outcome of a preclinical interdisciplinary elective course with a team-teaching concept developed by lecturers in medical psychology, anatomy, physiology and biochemistry. The practical orientation of the course led to t…	2014		GMS Zeitschrift für medizinische Ausbildung	31	1	Doc9		10.3205/zma000901		#569	Bergelt 2014
Evaluation of medical informatics curriculum at the Rijeka University School of Medicine in Croatia	Bilić-Zulle, L.; Petrovecki, M.	This paper presents preliminary results from the study to evaluate the Medical Informatics curriculum at the Rijeka University School of Medicine, Rijeka, Croatia. Evaluation is based on the written anonymous. survey filled out by students after passing the exam. Questionnaire consisted of questions considering basic data (age, gender, study year, etc.), as well as students' opinions and marks on…	2002		Studies in health technology and informatics	90		780-783				#570	Bilić-Zulle 2002
Pediatric dentistry clinical education venues evaluation by pre and post-doctoral students	Bimstein, E.; Mayes, A.; Mittal, H.	STUDY DESIGN: Surveys with visual analog scales (from 0 to 100) measuring the educational contribution of pediatric dentistry venues were conducted. The pre-doctoral venues included a 3rd year university twilight clinic (UTC), a 3rd year urban community based clinic (CBC) and 4th year mobile clinics (MCs). The post-doctoral venues included treatment of children under general anesthesia, oral seda…	2014		The Journal of clinical pediatric dentistry	39	1	60-63				#571	Bimstein 2014
Effectiveness of teaching quality improvement to clinicians: A systematic review	Boonyasai, R. T.; Windish, D. M.; Chakraborti, C.; Feldman, L. S.; Rubin, H. R.; Bass, E. B.	Context: Accreditation requirements mandate teaching quality improvement (QI) concepts to medical trainees, yet little is known about the effectiveness of teaching QI. Objectives: To perform a systematic review of the effectiveness of published QI curricula for clinicians and to determine whether teaching methods influence the effectiveness of such curricula. Data Sources: The electronic literatu…	2007		Journal of the American Medical Association	298	9	1023-1037		10.1001/jama.298.9.1023		#572	Boonyasai 2007
An evaluation of a continuing medical education program for primary care services in the prescription of hypoglycemic agents in diabetes mellitus type 2	Castro-Ríos, A.; Reyes-Morales, H.; Pérez-Cuevas, R.	OBJECTIVE: To evaluate the impact of a continuing medical education program on family doctors to improve prescription of hypoglycemic drugs. MATERIAL AND METHODS: An observational study was conducted with two groups of comparison (with-without program) and before-after periods. The unit of analysis was the visit. The period of evaluation comprised six months before and six after implementing the …	2008		Salud pública de México	50 Suppl 4		S445-452				#573	Castro-Ríos 2008
Good laboratory practices for biochemical genetic testing and newborn screening for inherited metabolic disorders	Centers for Disease, Control; Prevention,	Biochemical genetic testing and newborn screening are essential laboratory services for the screening, detection, diagnosis, and monitoring of inborn errors of metabolism or inherited metabolic disorders. Under the Clinical Laboratory Improvement Amendments of 1988 (CLIA) regulations, laboratory testing is categorized on the basis of the level of testing complexity as either waived (i.e., from ro…	2012	Apr-06	Morbidity & Mortality Weekly Report. Recommendations & Reports	61	RR-2	Jan-44				#574	CentersforDisease 2012
Evaluation methodology for a medical e-education patient-oriented information system	Curé, O.	This paper describes an evaluation methodology designed for the IMSA (Interactive Multimedia System for Auto-medication) system. IMSA stands in the multidisciplinary field of medical informatics and aims at providing a health care Internet tool for the general public. As far as a medical information system is patient-oriented, issues in understanding content and of human-computer interface usabil…	2003		Medical Informatics and the Internet in Medicine	28	1	1-May		10.1080/1463923031000107785		#575	Curé 2003
Evaluation of a Novel Wellness Curriculum on Medical Student Wellbeing and Engagement Demonstrates a Need for Student-Driven Wellness Programming	Edmonds, V. S.; Chatterjee, K.; Girardo, M. E.; Butterfield, R. J.; Stonnington, C. M.	PROBLEM: Medical training is stressful and has well-established implications for student wellbeing. Despite widespread efforts to reduce student burnout through wellness programming in medical schools, there is a paucity of literature examining students' perception of wellness and engagement with these programs. As such, we sought to evaluate: 1) medical students' level of engagement with a multi…	2022		Teaching and learning in medicine			Jan-13		10.1080/10401334.2021.2004415		#576	Edmonds 2022
Teaching residents systems-based practice through a hospital cost-reduction program: A "win-win" situation	Englander, R.; Agostinucci, W.; Zalneraiti, E.; Carraccio, C. L.	Background: The Accreditation Council for Graduate Medical Education (ACGME) Outcome Project challenges residency programs to teach and evaluate competence in 6 domains, including systems-based practice (SBP). One element of SBP is to "practice cost-effective health care ... that does not compromise quality.". Institutional cost-reduction efforts included targeting laboratory fees by using point-…	2006		Teaching and Learning in Medicine	18	2	150-152		10.1207/s15328015tlm1802_10		#577	Englander 2006
Evaluation of Kidney Disease Education on Clinical Outcomes and Knowledge of Self-Management Behaviors of Patients with Chronic Kidney Disease	Enworom, C. D.; Tabi, M.	Chronic kidney disease (CKD) is a public health problem in United States. Providing kidney disease education (KDE) is an effective and integral part of CKD management. This two-part non-experimental study retrospectively evaluated clinical outcomes of participants of a Medicare Kidney Disease Education (KDE) program and prospectively evaluated kidney disease knowledge of survey participants from …	2015		Nephrology nursing journal : journal of the American Nephrology Nurses' Association	42	4	363-373				#578	Enworom 2015
To the point: medical education review of the RIME method for the evaluation of medical student clinical performance	Espey, E.; Nuthalapaty, F.; Cox, S.; Katz, N.; Ogburn, T.; Peskin, T.; Goepfert, A.; Hammoud, M.; Casey, P.; Emmons, S.; Neutens, J. J.	This article, the sixth in the ongoing To The Point Series produced by the Association of Professors of Gynecology and Obstetrics Undergraduate Medical Education Committee, reviews the Reporter-Interpreter-Manager-Educator (RIME) method for the evaluation of student clinical performance on the obstetrics and gynecology rotation. This article discusses the inherent challenges of descriptive narrat…	2007		American Journal of Obstetrics and Gynecology	197	2	123-133		10.1016/j.ajog.2007.04.006		#579	Espey 2007
Setting CME standards in Europe: Guiding principles for medical education	Farrow, S.; Gillgrass, D.; Pearlstone, A.; Torr, J.; Pozniak, E.	Objective: The requirement for formal Continuing Medical Education (CME) is growing in Europe with a concomitant focus on quality and independence of medical educational programmes, together with a need for measurable effects on patient outcomes. However, during this rapid evolution, it has become clear that there are misunderstandings and confusion amongst CME providers in relation to standard a…	2012		Current Medical Research and Opinion	28	11	1861-1871		10.1185/03007995.2012.738191		#580	Farrow 2012
Continuing medical education speakers with high evaluation scores use more image-based slides	Ferguson, I.; Phillips, A. W.; Lin, M.	Introduction: Although continuing medical education (CME) presentations are common across health professions, it is unknown whether slide design is independently associated with audience evaluations of the speaker. Based on the conceptual framework of Mayer's theory of multimedia learning, this study aimed to determine whether image use and text density in presentation slides are associated with …	2017		Western Journal of Emergency Medicine	18	1	152-158		10.5811/westjem.2016.10.31484		#581	Ferguson 2017
Curriculum psychosomatic medicine and psychotherapy in medical education - Concept, implementation, evaluation	Fritzsche, K.; Engemann, B.; Wirsching, M.	Many medical schools endeavor to improve teaching in the disciplines of Psychosomatic Medicine and Psychotherapy. This article describes the teaching methods for teaching psychosomatic and psychotherapeutic fundamentals and how they are applied in practice. The best possible learning effect is achieved by coordinating training and learning goals, contents and methods and the general environment o…	2008		PPmP Psychotherapie Psychosomatik Medizinische Psychologie	58	8	321-325		10.1055/s-2007-986353		#582	Fritzsche 2008
Evaluation of community-oriented education in the public health course for medical students	Fujita, H.; Herai, K.; Inoue, K.; Kyo, G.; Ninotani, S.; Fukushima, R.; Matsushita, H.; Haihara, Y.; Miyamoto, I.; Oh, K.; Sha, K.; Ma, C.; Kyo, R.; Oh, R.; An, K.; Yo, W.; Cho, H.; Kashiyama, Y.; Goto, S.		2002		[Nippon kōshū eisei zasshi] Japanese journal of public health	49	6	544-553				#583	Fujita 2002
Current status of undergraduate medical education. 2. Evaluation of knowledge, technology and attitude before clinical training (a shared testing system)	Fukuda, Y.		2007		Nihon Naika Gakkai zasshi. The Journal of the Japanese Society of Internal Medicine	96	12	2658-2666				#584	Fukuda 2007
Incorporating the ACGME educational competencies into morbidity and mortality review conferences	Fussell, J. J.; Farrar, H. C.; Blaszak, R. T.; Sisterhen, L. L.	Background: The Accreditation Council for Graduate Medical Education (ACGME) mandates that residents be trained in six core educational competencies. Practice-based learning and improvement (PBLI), one of the six competencies, is defined as the investigation and evaluation of one's own patient care. Morbidity and Mortality Conference, a frequently used venue to review the clinical outcome of hosp…	2009		Teaching and Learning in Medicine	21	3	233-239		10.1080/10401330903018542		#585	Fussell 2009
Building the evidence base on the HIV programme in India: An integrated approach to document programmatic learnings	Ganju, D.; Mahapatra, B.; Adhikary, R.; Patel, S. K.; Saggurti, N.; Dallabetta, G.	Background: The Knowledge Network project was launched in 2010 to build evidence on the HIV epidemic by using the data generated by HIV programme implementing organisations in India. This paper describes the implementation of the programme and the strategies adopted to enhance the capacity of individuals to document and publish HIV prevention programme learnings. Further, it discusses the outcome…	2018		Health Research Policy and Systems	16	1			10.1186/s12961-018-0291-3		#586	Ganju 2018
Objective Evaluation of a Didactic Curriculum for the Radiation Oncology Medical Student Clerkship	Golden, D. W.; Kauffmann, G. E.; McKillip, R. P.; Farnan, J. M.; Park, Y. S.; Schwartz, A.; Hirsch, A. E.; Warren, L. E.; Spektor, A.; Rudra, S.; Jimenez, R. B.; Colbert, L. E.; Gunther, J. R.; Das, P.; Wu, A. J.; Du, K.; Kruser, T. J.; Nabavizadeh, N.; Thomas, C. R.; Hara, W.; McDonald, A.; Chang, E. M.; Braunstein, S.; Chmura, S. J.; Amsbaugh, M. J.; Yechieli, R.; Takita, C.; Dean, M.; Asher, D…	Purpose: A structured didactic radiation oncology clerkship curriculum for medical students is in use at multiple academic medical centers. Objective evidence supporting this educational approach over the traditional clerkship model is lacking. This study evaluated the curriculum efficacy using an objective knowledge assessment. Methods and Materials: Medical students received the Radiation Oncol…	2018		International Journal of Radiation Oncology Biology Physics	101	5	1039-1045		10.1016/j.ijrobp.2018.04.052		#587	Golden 2018
Measuring the quality of child health care at first-level facilities	Gouws, E.; Bryce, J.; Pariyo, G.; Armstrong Schellenberg, J.; Amaral, J.; Habicht, J. P.	Sound policy and program decisions require timely information based on valid and relevant measures. Recent findings suggest that despite the availability of effective and affordable guidelines for the management of sick children in first-level health facilities in developing countries, the quality and coverage of these services remains low. We report on the development and evaluation of a set of …	2005	Aug	Social Science & Medicine	61	3	613-25				#588	Gouws 2005
The description and evaluation of virtual worlds in clinical pharmacy education in Northern Sweden	Gustafsson, M.; Englund, C.; Gallego, G.	Background and purpose The purpose of this article is to describe and evaluate the use of a three-dimensional virtual world (3DVW) in a clinical pharmacy course. Educational activity and setting Students are provided with training opportunities in simulated ward rounds and patient meetings in a 3DVW. The 3DVW enables students to practice communication with patients and colleagues in a professiona…	2017		Currents in Pharmacy Teaching and Learning	9	5	887-892		10.1016/j.cptl.2017.06.002		#589	Gustafsson 2017
Development and evaluation of a risk communication curriculum for medical students	Han, P. K.; Joekes, K.; Elwyn, G.; Mazor, K. M.; Thomson, R.; Sedgwick, P.; Ibison, J.; Wong, J. B.	OBJECTIVE: To develop, pilot, and evaluate a curriculum for teaching clinical risk communication skills to medical students. METHODS: A new experience-based curriculum, "Risk Talk," was developed and piloted over a 1-year period among students at Tufts University School of Medicine. An experimental study of 2nd-year students exposed vs. unexposed to the curriculum was conducted to evaluate the cu…	2014	Jan	Patient Education & Counseling	94	1	43-9		https://dx.doi.org/10.1016/j.pec.2013.09.009		#590	Han 2014
Clinical application of computerized evaluation and re-education biofeedback prototype for sensorimotor control of the hand in stroke patients	Hsu, H. Y.; Lin, C. F.; Su, F. C.; Kuo, H. T.; Chiu, H. Y.; Kuo, L. C.	Hemianaesthesia patients usually exhibit awkward and inefficient finger movements of the affected hands. Conventionally, most interventions emphasize the improvement of motor deficits, but rarely address sensory capability and sensorimotor control following stroke. Thus it is critical for stroke patients with sensory problems to incorporate appropriate strategies for dealing with sensory impairme…	2012		Journal of neuroengineering and rehabilitation	9		26				#591	Hsu 2012
How sexuality education programs have been evaluated in low-and lower-middle-income countries? A systematic review	Ivanova, O.; Rai, M.; Michielsen, K.; Dias, S.	Background: Complex sexual and reproductive health interventions, such as sexuality education (SE), contain multiple components and activities, which often requires a comprehensive evaluation design and adaptation to a specific context. In this review, we synthetize available scientific literature on types of evaluation designs used for SE programs in low-and lower-middle-income countries. Method…	2020		International Journal of Environmental Research and Public Health	17	21	Jan-16		10.3390/ijerph17218183		#592	Ivanova 2020
Transitioning From Commission on Dental Accreditation to Accreditation Council for Graduate Medical Education Standards of Academic Productivity: A New Paradigm	Jazayeri, H. E.; Chuang, S. K.		2018		Journal of Oral and Maxillofacial Surgery	76	9	1835-1836		10.1016/j.joms.2018.04.039		#593	Jazayeri 2018
Evaluation of a community-based, family focused healthy weights initiative using the RE-AIM framework	Jung, M. E.; Bourne, J. E.; Gainforth, H. L.	Background: Childhood overweight and obesity is a major public health concern. Community-based interventions have the potential to reach caregivers and children. However, the overall health impact of these programs is rarely comprehensively assessed. This study evaluated a physical activity and healthy eating family program (Healthy Together; HT) using the RE-AIM framework. Methods: Ten sites imp…	2018		International Journal of Behavioral Nutrition and Physical Activity	15	1			10.1186/s12966-017-0638-0		#594	Jung 2018
[Programs for continuing medical education: B session; 1. Treatment of hypertension: evaluation and management of resistant hypertension]	Kawano, Y.		2012		Nihon Naika Gakkai zasshi. The Journal of the Japanese Society of Internal Medicine	101	3	707-711				#595	Kawano 2012
Training Australian Defence Force Medical Officers to civilian general practice training standards--reflections on military medicine and its links to general practice education and training	Kitchener, S. J.; Rushbrook, E.; Brennan, L.; Davis, S.	This article examines military medicine and its links to civilian general practice education and training, drawing attention to the variations and difficulties in, and successful approaches for, training Australian Defence Force (ADF) Medical Officers. Military medicine has been an area of change over the 10 years of the Australian General Practice Training (AGPT) program. Crisis situations like …	2011		The Medical journal of Australia	194	11	S79-83				#596	Kitchener 2011
Clinical education partnership: a model for school district and college of nursing collaboration	Kreulen, G. J.; Bednarz, P. K.; Wehrwein, T.; Davis, J.	Collaboration between school districts and universities has potential to increase the level of health services available in schools while providing quality public health clinical nursing placements for universities. This article describes the development, implementation, and evaluation of the Clinical Education Partnership Model (CEPM), a dynamic framework that specifies four sets of factors nece…	2008		The Journal of school nursing : the official publication of the National Association of School Nurses	24	6	360-369				#597	Kreulen 2008
Teaching wilderness and outdoor medicine in a city	Lockwood, P.; Middleton, P.	Background: Teaching medical students wilderness medicine helps students learn how to apply skills such as leadership, teamwork and managing medical emergencies. The literature contains papers that describe methods for delivering this type of teaching, but they use specialised centres and a significant number of tutors. This paper describes a course delivered within the university and a nearby ou…	2013		Clinical Teacher	10	6	389-393		10.1111/tct.12036		#598	Lockwood 2013
Consultation skills training is necessary in medical education. Evaluation by student questionnaire and focus group interviews	Löfdahl, T.; Nilsson, E.; Haffling, A. C.; Håkansson, A.	At Lund University Medical School communication skills are taught during both the preclinical and clinical part of the medical programme. As part of the training during the 5th year the students are required to videotape at least one patient consultation at a local primary health care centre. The students then meet in groups of 6-7 participants and a group leader to watch the recorded consultatio…	2005		Läkartidningen	102	16	1239-1240, 1243-1244				#599	Löfdahl 2005
Investigation on knowledge, aptitude and perception of protection for iatrogenic pollution in clinical lab personnel and evaluation for effect of health education	Lu, Y. P.; Shi, Q.; Zhao, X. J.; Huang, X. L.		2006		Zhonghua lao dong wei sheng zhi ye bing za zhi = Zhonghua laodong weisheng zhiyebing zazhi = Chinese journal of industrial hygiene and occupational diseases	24	7	423-424				#600	Lu 2006
The ENCOMPASS framework: a practical guide for the evaluation of public health programmes in complex adaptive systems	Luna Pinzon, A.; Stronks, K.; Dijkstra, C.; Renders, C.; Altenburg, T.; den Hertog, K.; Kremers, S. P. J.; Chinapaw, M. J. M.; Verhoeff, A. P.; Waterlander, W.	Background: Systems thinking embraces the complexity of public health problems, including childhood overweight and obesity. It aids in understanding how factors are interrelated, and it can be targeted to produce favourable changes in a system. There is a growing call for systems approaches in public health research, yet limited practical guidance is available on how to evaluate public health pro…	2022		International Journal of Behavioral Nutrition and Physical Activity	19	1			10.1186/s12966-022-01267-3		#601	LunaPinzon 2022
Trivializing assessment: A key factor in undermining the standards of medical education	Manikandan, S.		2015		Journal of Pharmacology and Pharmacotherapeutics	6	4	195-197		10.4103/0976-500X.171875		#602	Manikandan 2015
Learning, evaluation, and the tao of continuing medical education	Mazmanian, P. E.		2001		The Journal of continuing education in the health professions	21	2	69		10.1002/chp.1340210202		#603	Mazmanian 2001
The accreditation system of Italian medical residency programs: Fostering quality and sustainability of the national health service	Mazzucco, W.; Silenzi, A.; Gray, M.; Vettor, R.	Summary. Background and aim: In June 2017, University and Health Ministries jointly enacted a decree imple-menting a new accreditation system for the Italian post-graduate medical schools (residency programs). We report the innovations introduced through the reform. Methods: Universities were called to submit post-gradu-ate medical school projects to the National Observatory on medical residency …	2019		Acta Biomedica	90		15-20		10.23750/abm.v90i9-S.8696		#604	Mazzucco 2019
Assessing the impact of a statewide effort to improve breastfeeding rates: A RE-AIM evaluation of CHAMPS in Mississippi	Merewood, A.; Burnham, L.; Berger, J.; Gambari, A.; Safon, C.; Beliveau, P.; Logan-Hurt, T.; Nickel, N.	Communities and Hospitals Advancing Maternity Practices (CHAMPS) is a public health initiative, operating in Mississippi since 2014, to improve maternal and child health practices and reduce racial disparities in breastfeeding. Using the Reach, Effectiveness, Adoption, Implementation and Maintenance framework, this study assessed CHAMPS, which used a Quality Improvement intervention at hospitals,…	2022		Maternal and Child Nutrition	18	3			10.1111/mcn.13370		#605	Merewood 2022
Assessment of the Sustainability Capacity of a Coordinated Approach to Chronic Disease Prevention	Moreland-Russell, S.; Combs, T.; Polk, L.; Dexter, S.	OBJECTIVE: This article outlines some factors that influenced the sustainability capacity of a coordinated approach to chronic disease prevention in state and territory health departments. DESIGN: This study involved a cross-sectional design and mixed-methods approach. Quantitative data were collected using the Program Sustainability Assessment Tool (PSAT), a 40-item multiple-choice instrument th…	2018		Journal of public health management and practice : JPHMP	24	4	E17-E24		10.1097/PHH.0000000000000663		#607	Moreland-Russell 2018
Economic evaluation of preventive dental programs: what can they tell us?	Morgan, M.; Mariño, R.; Wright, C.; Bailey, D.; Hopcraft, M.	The role of public health program planners is to determine the effectiveness of public health programs, what recommendations should be made, what future initiatives should be taken, and what policies should be developed. At a basic level, to choose between competing alternatives, two characteristics of an intervention must be considered; these are its outcome and its cost. Based on cost and outco…	2012		Community dentistry and oral epidemiology	40 Suppl 2		117-121				#608	Morgan 2012
Curriculum evaluation from the trainees' perspective: Application to the ALWP ATSM	Mukhopadhyay, S.; Smith, S.	Curriculum evaluation is a way to assess the quality of a curriculum or an educational intervention. The Advanced Labour Ward Practice (ALWP) ATSM (Advanced Training Skills Module) is the module that most advanced trainees pursue in their final years of training. Competencies gained in the module equip trainees to function as future consultants providing 24-h presence on the delivery suite. Evalu…	2010		Journal of Obstetrics and Gynaecology	30	8	795-799		10.3109/01443615.2010.514623		#609	Mukhopadhyay 2010
Integrating practice-based learning and improvement into medical student learning: evaluating complex curricular innovations	Ogrinc, G.; West, A.; Eliassen, M. S.; Liuw, S.; Schiffman, J.; Cochran, N.	BACKGROUND: Because practice-based learning and improvement (PBLI) is a core competency for residents, the fundamentals of PBLI should be developed in medical school. PURPOSE: Evaluate the effects of a PBLI module for 1st-year students at Dartmouth Medical School in 2004-05. METHODS: Design. Randomized two-group trial (early and late intervention). Intervention. One half of students received the …	2007		Teaching & Learning in Medicine	19	3	221-9				#610	Ogrinc 2007
Evaluation of views and perceptions of the medical faculty students about distance anatomy education during the COVID-19 pandemic	Özen, K. E.; Erdoğan, K.; Malas, M. A.	Purpose: This study aimed to investigate the students’ opinions about the distance anatomy education given in our faculty at the COVID-19 pandemic and present our department’s experiences. Methods: An online questionnaire designed for medical faculty students. The questionnaire was applied to 355 volunteer medical faculty students. The questionnaire consisted of demographics, five-point Likert it…	2022		Surgical and Radiologic Anatomy	44	1	61-71		10.1007/s00276-021-02867-7		#611	Özen 2022
Evaluation and impact of cardiotocography training programmes: A systematic review	Pehrson, C.; Sorensen, J. L.; Amer-Wåhlin, I.	Background: The interpretation and management of cardiotocography (CTG) tracings are often criticised in obstetric malpractice cases. As a consequence, regular CTG training has been recommended, even though little is known about the effect of CTG training. Objectives: To perform a systematic review of the existing literature on studies on CTG training in order to assess educational strategies, ev…	2011		BJOG: An International Journal of Obstetrics and Gynaecology	118	8	926-935		10.1111/j.1471-0528.2011.03021.x		#612	Pehrson 2011
Evaluation of the first year of the Oxpal Medlink: A web-based partnership designed to address specific challenges facing medical education in the occupied Palestinian territories	Penfold, R. S.; Ali, M. A.; Ali, A. M.; Patel, I.; MacGregor, T.; Shankar, S.; Cahill, T. J.; Finlayson, A. E.; Mahmud, I.	OBJECTIVES: To (1) evaluate educational needs of clinical students at Al-Quds University Medical School in the West Bank; (2) address these needs where possible using synchronous distance learning, with clinicians in Oxford providing case-based tutorials to undergraduates in the West Bank via an online platform (WizIQ) and (3) assess the impact of this education. DESIGN: Review of online OxPal Me…	2014	Feb	JRSM Open	5	2	2.04253E+15		https://dx.doi.org/10.1177/2042533313517692		#613	Penfold 2014
The health law partnership: a medical-legal partnership strategically designed to provide a coordinated approach to public health legal services, education, advocacy, evaluation, research, and scholarship	Pettignano, R.; Bliss, L.; Caley, S.		2014		The Journal of legal medicine	35	1	57-79		10.1080/01947648.2014.884892		#614	Pettignano 2014
Alliance for Clinical Education (ACE): setting community standards through collaboration	Preheim, G.; Bader-Kail, K.; Miller, M. E.; Kelly, J. F.; Lynch, R. S.	Today's clinical nursing education challenges center around managing complex issues related to clinical placements. The increased numbers and varying levels of nursing students, acuity and intensity of the clinical setting, and rise of regulatory and accrediting mandates provided impetus for the establishment of the Alliance for Clinical Education (ACE). This article describes community standards…	2009		The Journal of nursing education	48	3	141-149		10.3928/01484834-20090301-08		#615	Preheim 2009
Virtual emergency medicine clerkship curriculum during the Covid-19 pandemic: Development, application, and outcomes	Redinger, K. E.; Greene, J. D.	The COVID-19 pandemic has been a significant catalyst for change in medical education and clinical care. The traditional model of bedside clinical teaching in required advanced clerkships was upended on March 17, 2020, when the Association of American Medical Colleges recommended removing medical students from direct patient care to prevent further spread of the disease and also to help conserve …	2021		Western Journal of Emergency Medicine	22	3	792-798		10.5811/westjem.2021.2.48430		#616	Redinger 2021
Cross-cultural undergraduate medical education in north america: Theoretical concepts and educational approaches	Reitmanova, S.	Background: Cross-cultural undergraduate medical education in North America lacks conceptual clarity. Consequently, school curricula are unsystematic, nonuniform, and fragmented. This article provides a literature review about available conceptual models of cross-cultural medical education. The clarification of these models may inform the development of effective educational programs to enable st…	2011		Teaching and Learning in Medicine	23	2	197-203		10.1080/10401334.2011.561761		#617	Reitmanova 2011
The impact of noninvasive fetal evaluation: Its effect on education, training, and the maintenance of clinical competence in prenatal diagnosis	Rose, N. C.; Eller, A. G.	PURPOSE OF REVIEW: To highlight the evolution of prenatal diagnosis from invasive procedures to noninvasive assessments and to describe the efforts to educate both trainees and experienced physicians via simulation techniques. RECENT FINDINGS: The rapid development of noninvasive serum analyte screening as well as molecular genetic and sonographic techniques to evaluate the fetus has altered our …	2014		Current Opinion in Obstetrics and Gynecology	26	2	117-123		10.1097/GCO.0000000000000055		#618	Rose 2014
A historical perspective on resident evaluation, the accreditation council for graduate medical education outcome project and accreditation council for graduate medical education duty hour requirement	Rose, S. H.; Long, T. R.; Elliott, B. A.; Brown, M. J.	BACKGROUND: The Accreditation Council for Graduate Medical Education (ACGME) Outcome Project, endorsed at the 1999 ACGME annual meeting, was intended to shift the focus of residency program requirements and accreditation from processoriented assessment to an assessment of outcomes. The Outcome Project established six general competencies, each of which is supported by more specific competencies. …	2009		Anesthesia and Analgesia	109	1	190-193		10.1213/ane.0b013e3181a1653b		#619	Rose 2009
Free open access medical education for point of care ultrasound: Content discovery and resource evaluation	Rudnin, S.; Greenstein, J.; Husain, A.		2021		Clinical and Experimental Emergency Medicine	8	1	71-73		10.15441/CEEM.20.093		#620	Rudnin 2021
A validation study of a virtual-based haptic system for endoscopic sinus surgery training	Sadeghnejad, S.; Khadivar, F.; Abdollahi, E.; Moradi, H.; Farahmand, F.; Sadr Hosseini, S. M.; Vossoughi, G.	Background: The development of endoscopic sinus surgery (ESS) training simulators for clinical environment applications has reduced the existing shortcomings in conventional teaching methods, creating a standard environment for trainers and trainees in a more accurate and repeatable fashion. Materials and methods: In this research, the validation study of an ESS training simulator has been addres…	2019		International Journal of Medical Robotics and Computer Assisted Surgery	15	6			10.1002/rcs.2039		#621	Sadeghnejad 2019
Working with young people: Evaluation of an education resource for medical trainees	Sawyer, S. M.; Conn, J. J.; Reid, K. J.; Dodds, A. E.; Hudson, L.; Yeo, M.; Proimos, J.	Aim Many health professionals report interest in consulting more effectively with young people but have unmet training needs. We set out to evaluate a teaching resource in adolescent health and medicine that was designed for Australian trainees in specialist medicine. Methods Thirty-two paediatric and adult trainees of the Royal Australasian College of Physicians completed a pre-evaluation questi…	2013		Journal of Paediatrics and Child Health	49	11	901-905		10.1111/jpc.12429		#622	Sawyer 2013
Integrative medical education: Educational strategies and preliminary evaluation of the Integrated Curriculum for Anthroposophic Medicine (ICURAM)	Scheffer, C.; Tauschel, D.; Neumann, M.; Lutz, G.; Cysarz, D.; Heusser, P.; Edelhäuser, F.	Objectives: the development and preliminary evaluation of a new medical program aimed at educating students in patient-centered integrative care and developing appropriate educational strategies. Methods: The Integrated Curriculum for Anthroposophic Medicine (ICURAM) was developed with modules on anthroposophic medicine integrated into the full 6 years of the regular medical curriculum. The educa…	2012		Patient Education and Counseling	89	3	447-454		10.1016/j.pec.2012.04.006		#623	Scheffer 2012
Comparing private sector family planning services to government and NGO services in Ethiopia and Pakistan: how do social franchises compare across quality, equity and cost?	Shah, N. M.; Wang, W.; Bishai, D. M.	Policy makers in developing countries need to assess how public health programmes function across both public and private sectors. We propose an evaluation framework to assist in simultaneously tracking performance on efficiency, quality and access by the poor in family planning services. We apply this framework to field data from family planning programmes in Ethiopia and Pakistan, comparing (1)…	2011		Health policy and planning	26 Suppl 1		i63-71		10.1093/heapol/czr027		#624	Shah 2011
Osteopathic graduate medical education: new research standards needed	Shulman, H. M.; Cooper, K.; Devine, W.; Trzeciak, M.; Burney, U.; Chan, W. P.; Gomez, A.; Humpherys, J.; Safavi, H.; Yoshida, M.		2014		The Journal of the American Osteopathic Association	114	5	336-339		10.7556/jaoa.2014.068		#625	Shulman 2014
Problem based learning in continuing medical education: a review of controlled evaluation studies	Smits, P. B.; Verbeek, J. H.; de Buisonje, C. D.	Reviews of undergraduate medical education cautiously support the short term and long term outcomes of problem based learning compared with traditional learning. The effectiveness of problem based learning in continuing medical education, however, has not been reviewed. This review of controlled evaluation studies found limited evidence that problem based learning in continuing medical education …	2002	Jan-19	BMJ	324	7330	153-6				#626	Smits 2002
The SOMERS Index: a simple instrument designed to predict the likelihood of rural career choice	Somers, G. T.; Jolly, B.; Strasser, R. P.	The World Health Organization has drawn up a set of strategies to encourage health workers to live and work in remote and rural areas. A comprehensive instrument designed to evaluate the effectiveness of such programs has not yet been tested. Factors such as Stated rural intention, Optional rural training, Medical sub-specialization, Ease (or self-efficacy) and Rural Status have been used individ…	2011		The Australian journal of rural health	19	2	75-80		10.1111/j.1440-1584.2011.01187.x		#627	Somers 2011
Do Nonprofit Hospitals Evaluate Their Community Benefit Activities?	Stabler, H. S.; Begun, J. W.	CONTEXT: Nonprofit hospitals in the United States are required to conduct a community health needs assessment (CHNA) every 3 years to identify the most pressing health issues in their community and then develop an implementation strategy for addressing these health issues. CHNA reports must include "evaluation of the impact of any actions that were taken to address the significant health needs id…	2022		Journal of public health management and practice : JPHMP	28	1	E219-E225		10.1097/PHH.0000000000001270		#628	Stabler 2022
Psycho-education and group cognitive-behavioural therapy for clinical perfectionism: a case-series evaluation	Steele, A. L.; Waite, S.; Egan, S. J.; Finnigan, J.; Handley, A.; Wade, T. D.	Research indicates that psycho-education and cognitive behavioural interventions can reduce perfectionism but to date no group treatments have been examined. The current study utilized a case series design to compare psycho-education materials and subsequent eight-week group cognitive behaviour therapy (CBT) to a baseline waitlist in an outpatient community psychiatry sample (n = 21). Participant…	2013		Behavioural and cognitive psychotherapy	41	2	129-143				#629	Steele 2013
Delayed evaluation of continuous medical education	Steib, A.; Bricard, H.; Granry, J. C.; Payen, J. F.; Scherpereel, P.	Objectives - To analyse the results of delayed evaluation of European teaching sessions using a questionnaire provided by the French College of Anaesthesiologists. Study design - Open evaluation. Material - Questionnaires were completed 3-6 months after European courses provided in November-December 1999. Method - The types of professional exercise and the medical practice as well as the theme of…	2003		Annales Francaises d'Anesthesie et de Reanimation	22	10	856-860		10.1016/j.annfar.2003.08.002		#630	Steib 2003
Immediate evaluation of continuous medical education	Steib, A.; Diemunsch, P.; Pourriat, J. L.	Objectives: To analyse the results of the immediate evaluation of an European teaching session using a questionnaire provided by the French College of anaesthesiologists. Study design: Open evaluation. Material: Questionnaires completed after each topic by 50 participants of an European course including 15 lectures were collected. Methods: The types of professional exercise and the medical practi…	2001		Annales Francaises d'Anesthesie et de Reanimation	20	4	342-346		10.1016/S0750-7658(01)00377-X		#631	Steib 2001
Primary care fellowship in diabetes: an innovative program in postgraduate diabetes education	Tanenberg, R. J.; Cummings, D. M.; Dreyfus, K. S.; Newton, C. A.; Drake, A. J., 3rd; Lewis, M. J.	BACKGROUND: To address the need of caring for the growing number of patients with diabetes, East Carolina University implemented a 1-year fellowship in diabetes. Most of the region has been designated as Health Professional Shortage Areas. DESCRIPTION: The objective of the fellowship is to educate primary care physicians to serve as regional specialists in diabetes. The program is administered by…	2009	Oct	Teaching & Learning in Medicine	21	4	334-43		https://dx.doi.org/10.1080/10401330903228703		#632	Tanenberg 2009
Do urban regeneration programmes improve public health and reduce health inequalities? A synthesis of the evidence from UK policy and practice (1980-2004)	Thomson, H.; Atkinson, R.; Petticrew, M.; Kearns, A.	Objectives: To synthesise data on the impact on health and key socioeconomic determinants of health and health inequalities reported in evaluations of national UK regeneration programmes. Data Sources: Eight electronic databases were searched from 1980 to 2004 (IBSS, COPAC, HMIC, IDOX, INSIDE, Medline, Urbadisc/Accompline, Web of Knowledge). Bibliographies of located documents and relevant web si…	2006		Journal of Epidemiology and Community Health	60	2	108-115		10.1136/jech.2005.038885		#634	Thomson 2006
A systematic review of evaluation in formal continuing medical education	Tian, J.; Atkinson, N. L.; Portnoy, B.; Gold, R. S.	INTRODUCTION: Physicians spend a considerable amount of time in Continuing Medical Education (CME) to maintain their medical licenses. CME evaluation studies vary greatly in evaluation methods, levels of evaluation, and length of follow-up. Standards for CME evaluation are needed to enable comparison among different studies and to detect factors influencing CME evaluation. METHODS: A review of th…	2007		The Journal of continuing education in the health professions	27	1	16-27		10.1002/chp.89		#635	Tian 2007
Comment on “Transitioning From Commission on Dental Accreditation to Accreditation Council for Graduate Medical Education Standards of Academic Productivity: A New Paradigm”	Tomsic, J. A.		2019		Journal of Oral and Maxillofacial Surgery	77	3	461		10.1016/j.joms.2018.10.024		#636	Tomsic 2019
Evaluation of problem-based learning curriculum implementation in a clerkship rotation of a newly established african medical training institution: Lessons from the university of Botswana	Tshitenge, S. T.; Ndhlovu, C. E.; Ogundipe, R.	Introduction: Problem-based Learning (PBL) curricula, like all curricula, require systematic evaluation as there is a risk of implementing a dysfunctional PBL curriculum. The study intended to evaluate the PBL curriculum delivery from the perspective of the clerkship students at the University of Botswana-Faculty of Medicine. Methods: A cross-sectional study was conducted among clerkship students…	2017		Pan African Medical Journal	27				10.11604/pamj.2017.27.13.10623		#637	Tshitenge 2017
Programmatic assessment: the process, rationale and evidence for modern evaluation approaches in medical education	van der Vleuten, C.; Lindemann, I.; Schmidt, L.		2018		The Medical journal of Australia	209	9	386-388				#638	vanderVleuten 2018
Evaluation of a multifaceted approach to antimicrobial stewardship education methods for medical residents	Vanlangen, K. M.; Dumkow, L. E.; Axford, K. L.; Havlichek, D. H.; Baker, J. J.; Drobish, I. C.; Jameson, A. P.	Objective: Medical residents are an important group for antimicrobial stewardship programs (ASPs) to target with interventions aimed at improving antibiotic prescribing. In this study, we compared antimicrobial prescribing practices of 2 academic medical teams receiving different ASP training approaches along with a hospitalist control group.Design: Retrospective cohort study comparing guideline-…	2019		Infection Control and Hospital Epidemiology	40	11	1236-1241		10.1017/ice.2019.253		#639	Vanlangen 2019
Evaluation of Dynamic Changes in Rating of Russian Information Sources of Medical Education Sites	Vasilyeva, I. V.; Arseniev, S. B.	The aim of the present study is to analyze dynamic changes in the rating of information sources of medical literature in the sites of the following electronic libraries (&lt;rsl.ru&gt;, &lt;rssi.ru&gt;, &lt;elibrary.ru&gt;) and the rating of information sources for electronic medical books (&lt;booksmed.com&gt;, &lt;medliter.ru&gt; &lt;medbook.net.ru&gt;). While using the on-line programs Alexa a…	2016		Studies in health technology and informatics	226		93-96				#640	Vasilyeva 2016
A Community Capitals Framework for Identifying Rural Adaptation in Maternal-Child Home Visiting	Whittaker, J.; Kellom, K.; Matone, M.; Cronholm, P.	OBJECTIVE: To understand how maternal and child home-visiting programs are adapted, enhanced, and expanded to meet the unique needs of rural communities. DESIGN: We explored factors shaping the role of home visiting with data from a 2013-2015 statewide evaluation of Maternal, Infant, and Early Childhood Home Visiting-funded programs. Features unique to a rural experiences were mapped onto the Com…	2021		Journal of public health management and practice : JPHMP	27	1	E28-E36		10.1097/PHH.0000000000001042		#641	Whittaker 2021
Participatory Design Application in Youth Sexual Violence and Abuse Prevention: A Mixed-Methods Systematic Review	Willmott, T. J.; Mathew, A.; Saleme, P.; Rundle-Thiele, S.	Youth sexual violence and abuse (SVA) are leading public health and human rights issues around the world. Prevention is key to reducing SVA rates and minimising resultant harms. Despite advocacy for more collaborative approaches, knowledge of how to effectively engage young people and key stakeholders in the design, implementation, and evaluation of SVA prevention programs is limited. This mixed-…	2022		Trauma, violence & abuse			1.52484E+16		10.1177/15248380221078891		#642	Willmott 2022
Screening, Brief Intervention and Referral to Treatment: implications of SAMHSA's SBIRT initiative for substance abuse policy and practice	Babor, T. F.; Del Boca, F.; Bray, J. W.	AIMS: This paper describes the major findings and public health implications of a cross-site evaluation of a national Screening, Brief Intervention and Referral to Treatment (SBIRT) demonstration program funded by the US Substance Abuse and Mental Health Services Administration (SAMHSA). METHODS: Eleven multi-site programs in two cohorts of SAMHSA grant recipients were each funded for 5 years to …	2017		Addiction (Abingdon, England)	112		110-117		10.1111/add.13675		#643	Babor 2017
How to uphold standards of medical education in Nepal: Some recommendations	Baral, P.		2009		Kathmandu University medical journal (KUMJ)	7	27	328-329				#644	Baral 2009
Building a navigation system to reduce cancer disparities among urban Black older adults	Bone, L. R.; Edington, K.; Rosenberg, J.; Wenzel, J.; Garza, M. A.; Klein, C.; Schmitt, L.; Ford, J. G.	Although cancer outcomes have improved in recent decades, substantial disparities by race, ethnicity, income, and education persist. Increasingly, patient navigation services are demonstrating success in improving cancer detection, treatment, and care and in reducing cancer health disparities. To advance progress in developing patient navigation programs, extensive descriptions of each component …	2013		Progress in community health partnerships : research, education, and action	7	2	209-218				#646	Bone 2013
Grit: A marker of residents at risk for attrition?	Burkhart, R. A.; Tholey, R. M.; Guinto, D.; Yeo, C. J.; Chojnacki, K. A.	Background Attrition from general surgery residency remains constant at approximately 20% despite nearly a decade of work-hour reform and studies aiming to identify common risk factors. High rates of attrition from training have a wide impact, from the overall quality of trainees produced to implications on public health and the broader surgical work force. We set out to evaluate a novel characte…	2014		Surgery (United States)	155	6	1014-1022		10.1016/j.surg.2014.01.015		#647	Burkhart 2014
The PROCESS study: a protocol to evaluate the implementation, mechanisms of effect and context of an intervention to enhance public health centres in Tororo, Uganda	Chandler, C. I.; DiLiberto, D.; Nayiga, S.; Taaka, L.; Nabirye, C.; Kayendeke, M.; Hutchinson, E.; Kizito, J.; Maiteki-Sebuguzi, C.; Kamya, M. R.; Staedke, S. G.	Despite significant investments into health improvement programmes in Uganda, health indicators and access to healthcare remain poor across the country. The PRIME trial aims to evaluate the impact of a complex intervention delivered in public health centres on health outcomes of children and management of malaria in rural Uganda. The intervention consists of four components: Health Centre Managem…	2013		Implementation science : IS	8		113				#648	Chandler 2013
[truncated: 1,806 more rows]
